# Supplementary material for: Consequences of Haemorrhagic Smolt Syndrome (HSS) for the Immune Status of Atlantic salmon (Salmo salar L.) (Case Study)
Source: Biology (Basel). 2019 Dec 19;9(1):1. doi: 10.3390/biology9010001 (PMC7168143; doi:10.3390/biology9010001)
Supplement: Supplementary file 1 [file biology-09-00001-s001.zip]

Archive with 1 entries (1 files):
- biology-665703-SI.xlsx
