# Supplementary material for: Consequences of Haemorrhagic Smolt Syndrome (HSS) for the Immune Status of Atlantic salmon (Salmo salar L.) (Case Study)
Source: Biology (Basel). 2019 Dec 19;9(1):1. doi: 10.3390/biology9010001 (PMC7168143; doi:10.3390/biology9010001)
Supplement: Supplementary file 1 [file biology-09-00001-s001.zip › biology-665703-SI.xlsx]

## Sheet: Table S1 Microarray results
Data is log2-ER (expression ratios to the mean in entire data set)
QueryID	Name	1_A4_HK_HSS>2548.diff_corr	4_B7_HK_HSS>2558.diff_corr	2_A5_HK_HSS>2556.diff_corr	3_A2_HK_HSS>2557.diff_corr	8_A1_HK_HSS>2562.diff_corr	5_A7_HK_HSS>2559.diff_corr	6_B2_HK_HSS>2560.diff_corr	7_A6_HK_HSS>2561.diff_corr	9_B1 HK HSS>2563.diff_corr	15_B12_HK_Normal>2554.diff_corr	10_A13_HK_Normal>2549.diff_corr	16_A14_HK_Normal>2555.diff_corr	13_A11_HK_Normal>2552.diff_corr	14_B13_HK_Normal>2553.diff_corr	12_A12_HK_Normal>2551.diff_corr	11_B14_HK_Normal>2550.diff_corr
Omy#BX076981	Protein limb expression 1 homolog	0.0864682	0.00706116	-0.0582172	-0.0467152	-0.0132289	0.0447179	0.0425782	-0.0888829	0.00102659	-0.0470417	0.0403952	0.0168758	0.0583789	-0.0684374	0.0390877	-0.0140665
Omy#BX080182	Prkar1a protein - Ident 84	0.283647	0.0643252	0.0283088	0.0547571	0.0334028	0.125201	-0.0561192	-0.0731662	0.125846	-0.124569	-0.142328	-0.212582	0.0297155	-0.0963236	0.0585874	-0.0987056
Omy#BX080434	Potassium voltage-gated channel zerg2		0.00541199	-0.0861142	-0.00854491	-0.0565075		0.22465	-0.0646721		0.0401344	-0.0613831	0.0641197		0.00130819	-0.0896473	0.0312452
Omy#BX080965	mTERF domain-containing protein 3, mitochondrial	0.103118	-0.122156	0.0875488	0.0171072	-0.0293934		-0.0188833	-0.0131644		-0.0226619	0.000532459	-0.108304	-0.0335136	0.0273204	0.0549514	0.0574992
Omy#BX296786	E3 ubiquitin-protein ligase RNF128 precursor [Salmo salar]	-0.167092	0.046041	0.168934	-0.137563	-0.114057	0.0351865	-0.0106197	-0.107843	-0.0179717	0.0174988	0.0373081	-0.0813601	0.0355081	-0.249215	0.319552	0.225694
Omy#BX296806	Eukaryotic translation initiation factor 4A_ isoform 2	0.150421	-0.107843	0.0142224	0.0385791	-0.111408		-0.0553486	-0.0477617		0.0405889	0.0922755	0.0168828	-0.0224324	-0.00504998	-0.00116118	-0.00196428
Omy#BX297414	Ankyrin repeat and death domain-containing protein	0.134684	0.0337758	-0.0693419	-0.0503945	-0.0602526	0.0648763	0.0626945	0.0280489	-0.0811813	0.00552719	-0.0225408	0.0287038	-0.120754	0.0952315	-0.027862	-0.0212146
Omy#BX297671	Chromosome transmission fidelity protein 8 homolog	0.0498019	-0.0419529	-0.0667268	-0.0524482	-0.031193	0.0170425	0.05225	0.0529937	0.0769647	0.069301	-0.10322	0.00405258	-0.0195557	-0.0352904	-0.0147463	0.042728
Omy#BX298161	Selenoprotein O [SelO]	-0.038089	-0.00669254	-0.0625598	0.107194	0.054579			0.0319789	0.0277178	-0.0193239	0.00301866	-0.00305174		-0.026236	-0.0544789	-0.0140564
Omy#BX299475	WD repeat-containing protein 63		0.0540187	-0.0158225	0.00205002	0.0757252	-0.0423043	0.229254	-0.00896199	-0.039359	-0.0908789	-0.0741132	-0.0120135	-0.0288711	0.0732661	-0.00599393	-0.115996
Omy#BX304218	WD repeat_ SAM and U-box domain-containing protein 1	0.244997	-0.0596572	-0.122475	-0.040831	0.489941	0.0240855	0.0401043	-0.167531	0.0280739	0.048836	0.127043	-0.00408197	-0.17716	-0.173198	-0.162	-0.0961461
Omy#BX308507	Probable lipid phosphate phosphatase PPAPDC3	0.158025	0.0118863	-0.0522934	-0.00216438	0.0794497	0.0749737	-0.0585458	-0.00783528		-0.0391917		-0.0961518	-0.0258745	0.0170106	-0.0283172	-0.0309711
Omy#BX314201	Dishevelled_ dsh homolog 2 (Drosophila) - Ident 31	0.0506668	-0.108099	0.18158	-0.0859988	-0.0814746	-0.0371988	-0.0794268	-0.00385646	-0.0342535	0.012832	0.0022102	0.0571008		0.0783716	0.0924834	-0.0449364
Omy#BX319022	WD repeat domain 16 - Ident 28	0.000191713	-0.0439939	0.0118853	0.0200056	-0.0694744	0.0164294	0.0225552	-0.0628779	0.0269443	-0.0607577	0.00326051	0.0316285	0.0776274	-0.0677856	-0.0610968	0.155458
Omy#BX857851	Novel transcript similar to vertebrate peroxisomal long-chain acyl-coA thioesterase - Ident 84	0.029063	0.0104787	-0.0561192	-0.0273474	0.0145677	0.139061	-0.0564355	-0.136049	-0.00322734	-0.06102	0.063718	0.115838	0.0955101	-0.11132	0.0703411	-0.0870605
Omy#BX866121	calcium polyvalent cation receptor 1 [Salmo salar]	-0.00917544	-0.126446	-0.102828	-0.0111915	0.0624837		0.037393	0.144634	0.0100352	-0.00551504	-0.0873547	-0.025255		0.0600246	-0.0192354	0.0724311
Omy#BX867583	Retrotransposon-like protein 1	-0.0112429	0.0568237		0.0518476	-0.0580061	0.0603008	-0.0819825	0.0640307	-0.036679	0.0619274	-0.0330563	0.0528142		-0.00635328	-0.00195538	-0.118469
Omy#BX872356	Probable G-protein coupled receptor 158	0.0233429	-0.0762837	0.0626674	-0.121225	-0.0475815	0.0393835	-0.0458126	-0.0433791	-0.00393453	-0.0517555	0.00455237	0.0107019	0.00639787	0.229076	0.0341217	-0.0202718
Omy#BX873930	Disks large homolog 1 - Ident 30	-0.0461216	0.0258507	0.0816104	0.0112693	-0.0337788		-0.0732635	0.0268697		-0.0712169	0.139346	-0.0155459	-0.0376175	0.0218397	-0.0160968	-0.0131455
Omy#BX879443	Nei endonuclease VIII-like 3 (E. coli)	-0.0851667	-0.0133368		0.0670199	0.0101829	-0.0263695	0.021325	-0.00718679		0.0743709	-0.0481404	-0.00854339		-0.00553799	-0.044555	0.0659377
Omy#BX879510	WD repeat domain 16 - Ident 28	-0.0536504	-0.0213344	0.0744842	0.00435439	-0.135509		0.052269	0.0203242		0.00695979	0.0542978	0.0175695		0.0177922	-0.0210436	-0.0165133
Omy#BX883700	YOU2 protein [Oncorhynchus mykiss]	0.103764	-0.0744117	0.241285	0.090706	-0.049677	0.11293	-0.0207923	0.0263916	-0.141082	-0.0206098	-0.0249307	-0.224911	-0.222353	0.234627	-0.0114498	-0.0194842
Omy#BX885758	Collagen_ type I_ alpha 3	-0.0753302	-0.0260828	-0.0503488	0.0650982	0.0398557	-0.077514	0.15192	0.0745173		0.0800696	-0.0411185	-0.163734		0.105907	-0.0435104	-0.0397278
Omy#BX886502	Homeo box D13a	0.0170638	-0.244624	0.342328	0.0519799	-0.0926987	0.165948	-0.353278	-0.0799307	0.219095	-0.0438032	-0.165042	-0.381746	-0.21601	1.22157	-0.0297066	-0.41114
Omy#BX886549	Bifunctional arginine demethylase and lysyl-hydroxylase JMJD6	0.00241449	-0.186151	0.120851	0.0353235	0.0798832	-0.342835	-0.407707	0.281796	0.387177	-0.281831	0.0125545	-0.618908	-0.601312	1.31356	0.0365893	0.168596
Omy#BX888259	Multivesicular body subunit 12A - Ident 22	0.00320742	-0.0333494	0.127434	-0.0434807	0.0311859	-0.0841961	0.00807891	-0.03411	0.000599815	-0.0321797	-0.0489868	0.0121284		0.242614	-0.0987532	-0.0501932
Omy#BX910776	Flap endonuclease 1-B [Salmo salar]		0.0973964		0.0486324	0.00961745		-0.0927296	-0.00941165		0.0545984	-0.0333216	0.0247334		0.0198154	-0.0581903	-0.0611399
Omy#BX913691	Meprin A_ beta	0.21615	0.0612023	-0.118036	0.0675788	0.196765	0.170937	-0.0377898	0.170944	0.07357	-0.112727	0.00524758	-0.239461	0.0320322	-0.265541	-0.0425424	-0.178329
Omy#CA342673	A kinase (PRKA) anchor protein 8-like	-0.0961001	-0.106861	0.462737	0.0812032	-0.251523	-0.440955	-0.160269	0.0650762	0.207292	0.0653222	0.183477	-0.605524	-0.0538754	0.7452	0.128063	-0.223265
Omy#CA345597	Myosin VIIA		0.0382241		-0.0158355	0.0124696	0.0312268	0.101014	-0.0963985		0.0276991	-0.0916661	-0.0252314		0.0515011	0.0317455	-0.0647492
Omy#CA345885	glutathione peroxidase type 2 [Oncorhynchus mykiss]	0.298666	0.180406	-0.540441	-0.00602103	-0.280329	1.02114	0.70629	-0.432657	-0.372094	-0.647267	0.847883	-0.199763	0.708136	-0.641688	-0.453727	-0.188532
Omy#CA345941	Oxysterol-binding protein - Ident 27	0.00683035	-0.0297265	-0.14557	0.0631648	0.0348088	0.0845606	-0.0356885	0.0684057	0.00422275	0.0241108	-0.0453639	-0.0417629		0.106853	-0.0482756	-0.0465703
Omy#CA346107	Transcription elongation factor B polypeptide 2 [Salmo salar]	-0.125232	0.0422458	-0.108745	0.0242604	-0.174293	-0.178066	0.00974715	0.250644	0.0936456	0.00697702	0.142401	0.0755079	-0.0068308	0.173922	-0.14733	-0.0788532
Omy#CA346601	myosin 1 [Salmo salar]	0.596734	-0.203942	0.853708	-0.0845474	-0.75421	0.0166257	0.635536	-0.235675	-0.242143	-0.0360665	0.197238	-0.0299186	0.033592	-0.603696	-0.0618545	-0.0813774
Omy#CA347760	Aspm protein - Ident 86	-0.0691663	-0.176713	-0.222932	0.225019	-0.165153	-0.810055	0.453115	-0.610979	-0.147033	0.306297	-0.267092	-0.293616	-0.435596	2.36669	0.354921	-0.507706
Omy#CA348297	Unconventional myosin-IXa	0.00760902	0.0575616	-0.062002	-0.158916	0.00773002	0.00975162	0.00773402	-0.00541902		0.0649315	0.0449214	-0.00847053	0.0255193	-0.0815777	0.137125	-0.046499
Omy#CA348729	Uncharacterized proteinF1QZN9 Uncharacterized protein	-0.0943385	-0.0156899	0.00485819	0.056233	0.0445529	0.00860969	-0.0244875	0.0265834	0.121819	-0.0282661	-0.00507171	-0.0560089		-0.0179872	0.0493472	-0.0701531
Omy#CA349112	Novel sulfotransferase family protein		0.0699078	-0.0119301	-0.103331	-0.034852	0.0555108	0.0217519	0.0265772		-0.0235969	-0.0262064	-0.0574011		0.0273166	-0.0483118	0.104566
Omy#CA355437	PH-interacting protein	0.0069043	-0.117756	-0.00995882	-0.0408516	0.0331508	-0.0294687	0.011691	-0.0296384	0.0847175	0.0793123	-0.00119893	0.015065	-0.0109614	0.107397	-0.0497843	-0.0486191
Omy#CA355482	G-protein-coupled receptor GPR34 type 1	0.0795718	-0.0547812		-0.0312821	0.0598388			0.113488		-0.0815673	0.00255197	0.0169952		-0.00891973	-0.0154668	-0.0804282
Omy#CA356496	Cyclic nucleotide-gated channel CNGA5 - Ident 23	0.0561206	0.00954623	-0.0529894	-0.00453857	0.07429		-0.0588755	0.013344		-0.0889056	-0.103188	0.0496752		0.0126666	-0.0307651	0.123619
Omy#CA357042	Probable 2-oxoglutarate dehydrogenase E1 component DHKTD1_ mitochondrial		0.0543654	0.0493461	-0.0360311	-0.0451923			-0.0801132	0.051317	-0.077993	0.0553289	-0.0655208		0.0126234	0.0393095	0.0425604
Omy#CA358514	Polr2a protein	-0.487955	-0.249395	-0.060755	-0.452505	-0.493995	-0.809105	-0.634795	-1.08834	-1.44325	0.055145	-0.436195	-0.788905	-0.488445	-0.231615	8.48345	-0.873345
Omy#CA358563	Splicing factor_ arginine/serine-rich 6b	0.0257741	-0.132982	0.00246939	-0.109998	-0.0433692		-0.0218178	0.00423365	0.037214	-0.0253359	0.0590931	0.00230708	0.0382228	0.0892774	0.0128766	0.0620354
Omy#CA358718	Intraflagellar transport protein 122 homolog	-0.0159658	-0.0980262	0.0355217	-0.0380494	0.0374051		0.0493979	0.0195573	0.00717623	0.00495233	0.0494518	-0.0642413	0.0159084	-0.0322856	-0.0185745	0.0477717
Omy#CA359628	Eukaryotic translation initiation factor 4E-binding protein 3-like [4E-BP3]	0.0159324	-0.108507	0.00194723	-0.0782334	-0.0154923	-0.0197392	0.020614	0.0319607	0.0120162	0.0881249	-0.036251	-0.0330022	-0.0575806	0.253849	-0.0388083	-0.0368308
Omy#CA360311	Uncharacterized proteinE7FCS0 Uncharacterized protein	-0.0664542	0.112342	0.0503613	-0.17731	0.0226365	0.039807	0.0773363	-0.120528	0.00913514	-0.108824	-0.134677	0.123721	0.00415769	0.210385	-0.0283558	-0.0137342
Omy#CA362307	NADH dehydrogenase iron-sulfur protein 7, mitochondrial precursor [Oncorhynchus mykiss]	0.0236274	0.113868	-0.0435934	0.114245	0.0178032		-0.0239645	-0.101287		0.0243917	-0.0568976	-0.0653101	0.0360761	0.00785602	0.0573085	-0.104124
Omy#CA362938	45 kDa calcium-binding protein [Cab45]	0.0647189	-0.0878202	0.073352	-0.150411	-0.0821645	0.063638	-0.00529237	-0.0463147	0.0884534	-0.026603	0.14888	-0.0973332	-0.0294956	0.141358	0.105984	-0.160949
Omy#CA363001	Transient receptor potential melastatin 7 - Ident 25	0.10201	-0.011194	0.00935411	0.0607289	0.0490488	0.0131056	-0.0695502	-0.0403954	0.0656237	-0.0237702	-0.0632789	0.0279089		-0.0134913	-0.0126943	-0.0934054
Omy#CA363541	Probable E3 ubiquitin-protein ligase HERC1	-0.0147352	-0.0656987	-0.234073	0.037814	0.0915391	-0.0859075	-0.0354091	0.273161	0.163794	0.00561212	-0.136557	0.0529206	-0.143361	0.202858	-0.030899	-0.081061
Omy#CA364883	brain super conserved receptor 2 [Oncorhynchus mykiss]	-0.0298826	-0.0365641	-0.0517416	-0.0114426	-0.0622042	0.0233108	-0.060025	0.0410646	-0.032316	0.0308343	0.0806131	0.00260494		0.112909	-0.00390646	-0.00325406
Omy#CA365503	Protein FAM184A	0.00112928	0.0284769	-0.0426434	0.0187477	0.0889469	-0.025884	-0.106871	0.130447	-0.022818	0.0765798	-0.0559476	-0.101146	0.214642	-0.0675068	-0.102274	-0.0338798
Omy#CA365568	Sterile alpha motif domain-containing protein 3		0.0715329	0.1728	-0.0192524	-0.0701062	-0.0448318	-0.0686607	-0.0637697		-0.154812	0.146827	-0.00418108		0.10342	-0.0129696	-0.0559963
Omy#CA365795	Myosin VIIA - Ident 39	-0.0167376	-0.283659	-0.0930036	-0.124145	0.149173	-0.150353	-0.0933386	-0.045241	0.0951987	0.183025	0.00153023	-0.0544554	0.0442077	0.328995	0.00986743	0.0489376
Omy#CA367135	methyltransferase Mb3374 [Salmo salar]	0.187849	0.0786835	-0.177071	-0.0174114	-0.0496334	-0.0510558	-0.0687405	-0.0116468	0.115721	-0.00230479	-0.07748	-0.0691927	-0.0933909	0.0147598	0.129461	0.0914509
Omy#CA368553	WD repeat domain 16 - Ident 99	-0.102365	-0.062794	0.0714498	-0.0372956	-0.087648	0.0472153	0.140894	-0.0317968		-0.0396401	0.0512634	-0.0649516		0.0960202	-0.024078	0.0437263
Omy#CA370743	WD repeat-containing protein 17	-0.053917	-0.0559703		0.0915758	0.0428486		0.00795259	-0.01819		0.00924719	-0.0763082	0.0190657		-0.0377777	0.0322998	0.0391735
Omy#CA371663	Nucleophosmin [Salmo salar]	-0.0376673	-0.1266	-0.329705	0.223166	0.097079	-0.0906644	-0.0259956	0.0726072	0.0120137	-0.125346	0.0631684	-0.0592355	-0.242973	0.733061	0.00223122	-0.16514
Omy#CA373304	dynein (515 AA) [Oncorhynchus mykiss]	0.0838494	-0.0196446	0.00311219	-0.0325714	0.00726729	0.00451859	0.0106705	-0.0758115		0.0550119	0.0207593	-0.0602274	0.0193731	-0.0261874	0.0914144	-0.0815343
Omy#CA374260	Microspherule protein 1 - Ident 39	0.0656336	1.23275	0.19543	0.630506	0.391805	-0.891878	0.128602	0.731497	-0.175269	1.04444	-1.30313	-1.21561	-1.01175	-0.828416	0.87847	0.126911
Omy#CA374613	melanocortin 4 receptor [Oncorhynchus mykiss]	-0.0897559	-0.0173004	0.0459356	-0.0289696	0.0172754	-0.0739706	-0.0233138	-0.0994044	0.112225	0.0752823	-0.0559089	0.176779		-0.0678444	0.0113995	0.0175717
Omy#CA374653	Novel protein similar to human rearranged L-myc fusion sequence (RLF) - Ident 27	0.106998	-0.0836702	-0.0679436	-0.0260954	0.0462881	0.00817524			0.0203982	-0.0261086	0.0286601	0.0820438	0.0700708	-0.0761645	-0.0198127	-0.0628394
Omy#CA377850	Kelch-like 18 (Drosophila)	0.0520823	-0.123975		0.00463029	0.0887143		0.0328713	0.0236553		0.0381323	0.0264853	-0.0524689		-0.0133432	-0.084754	0.00797029
Omy#CA379001	Transcription factor binding to IGHM enhancer 3a	-0.933093	-0.447973		-0.628423	10.8444	-1.24178		-1.26348	-1.04695	-0.339373	-1.0318	-0.389623	-1.2863	-0.635663	-0.592953	-1.00699
Omy#CA379528	Larp1 protein - Ident 85	-0.260755	-0.119489	0.129272	0.0600132	-0.152866	-0.00867731	-0.0535278	0.0438378	-0.00924982	0.0784711	0.0903698	0.119813	-0.00699782	-0.00847192	0.00815566	0.090101
Omy#CA379546	Unconventional myosin-Ib	0.0935908	-0.0319193	-0.014995	0.00121868	0.126839	0.138414	-0.0845041	-0.00300595	0.0293147	0.0633596	-0.10966	-0.124375	0.0239659	-0.139372	-0.112463	0.143593
Omy#CA380266	Centrosomal protein 97	-0.0517836	0.0479487	-0.124963	0.0399077	-0.0864126		0.0732236	-0.0209776		-0.0578382	0.0939076	-0.0103963		0.0261914	0.0366654	0.0345264
Omy#CA383630	myosin Va [Oncorhynchus mykiss]	-0.0658654	0.0279476	0.126401	-0.0189156	-0.100882		0.0580596	0.0362886		-0.0232949	-0.0338257	-0.0249193	-0.013121	0.0361256	-0.0120926	0.00809388
Omy#CA386547	Putative RNA-binding protein 15	-0.0352474	0.114383	0.059746	-0.0354039	-0.0148781	0.0846194	0.0696181	-0.0242763	0.0150553	-0.0223468	0.0539324	-0.101442	-0.061085	-0.019339	0.00266299	-0.0859988
Omy#CD645494	Peptidyl-prolyl cis-trans isomerase, mitochondrial precursor [Salmo salar]		-0.181153	0.0800869	-0.0292581	-0.0384193	0.00596709	0.0998909	0.0239211		0.0126894	0.024706	0.0211662		0.0967899	-0.097254	-0.0191329
Omy#CR362111	Avidin-related protein 3 precursor [Salmo salar]	-0.0803674	-0.112801	-0.053681	0.11706	0.0663825	-0.0362502	0.0319304	-0.0210048	-0.033232	0.0340619	0.0468437	-0.0405252		0.00572094	0.117039	-0.0411768
Omy#CR362800	serine/threonine protein kinase raf1 [Oncorhynchus keta]	0.18179	0.00629027	0.0356376	-0.140313	0.0103792	-0.0288387	-0.094748	-0.095031	0.0976353	-0.00643849	-0.0596079	0.0440444	0.0913216	0.0311461	-0.0441259	-0.0291417
Omy#CR366050	WD repeat-containing protein 27	-0.029575	0.041526	0.0986493	-0.0872944	-0.023014		0.0290431	-0.0264317	-0.0338073	-0.0113352	0.113762	-0.041964		-0.0198456	-0.00503918	-0.00467438
Omy#CR367080	TBC1 domain family_ member 5 - Ident 96	0.111519	-0.163341	0.129069	0.0631275	-0.0204833	0.0790142	-0.128808	-0.0298815	0.0864911	-0.0854035	-0.0462485	0.0151747	0.0439722	0.0403449	-0.00294225	-0.091604
Omy#CR367621	Actin, adductor muscle [Salmo salar]	-0.0312926	0.00566534		0.0331293	-0.0211324	0.11727	-0.0637586	-0.0154493	0.0762424	-0.0453603	0.0140377	-0.0436815	0.0312081	-0.0120008	-0.0345921	-0.0102861
Omy#CR372004	immunoglobulin heavy chain [Salvelinus alpinus]	-0.0496447	-0.0770107		0.00287941	0.0383027		0.128828	-0.018896		-0.0508662		-0.00533679		-0.0927309	0.0636797	0.0607957
Omy#CR373140	Mitoferrin-2 [Salmo salar]	-0.0784314	0.0490046	-0.052106	-0.00365517	-0.0174167		0.123521	-0.0497005		-0.00487977	0.124347	-0.0961194		0.01355	-0.00355137	-0.00456337
Omy#CR374902	Cytochrome b-c1 complex subunit 10 [Salmo salar]	0.151325	0.220322	-0.109033	-0.464996	-0.526156	0.553052	0.190766	-0.200684	-0.0374384	-0.222135	0.304022	0.502737	0.365037	-0.508535	-0.2934	0.0751113
Omy#CT564794	AF125208_1 cytochrome b [Oncorhynchus mykiss]	0.0932111	-0.0373288	-0.000903052	0.0791434	-0.0978637	0.195503	-0.231237	-0.0453515	0.100319	0.375714	-0.194528	0.0110791	-0.147626	-0.0818633	-0.0847429	0.0664725
Omy#CT567828	3-oxo-5-beta-steroid 4-dehydrogenase	-0.0750121	0.117614	0.265358	0.115809	-0.0268201	-0.183665	-0.0433713	-0.156772	0.0388331	0.115369	0.0919448	-0.133042	0.0420128	-0.303195	0.128054	0.00688199
Omy#CT568047	Apolipoprotein Eb [Apo-Eb]	0.0707357	-0.046467	0.0554147	-0.102092	0.0947929	-0.0178072	-0.0138935	-0.0521624	-0.0141116	0.0341334	-0.00966685	-0.05539		0.014907	0.0670991	-0.0254924
Omy#CT568594	Delta-aminolevulinic acid dehydratase [Salmo salar]	0.0966306	0.0163624	-0.0107371	-0.0428911	0.132431	0.0112941	-0.0794469	-0.137929	0.0283621	-0.130658	0.0464639	0.0570807		-0.0800352	0.045696	0.0473776
Omy#CT572306	cytochrome b [Salmo salar]	0.11381	-0.0902021	0.0525659	0.0718328	-0.0380209	0.0285786	-0.0166835	-0.0927741		0.0315093	0.0203122	0.0727994	-0.0050516	-0.0917127	-0.0290487	-0.0279142
Omy#CT572455	ankyrin repeat domain 1 [Salmo salar]	0.134811	-0.134364	0.45229	-0.253685	0.0510092	-0.126687	-0.11488	-0.175736	0.0905215	-0.114849	-0.0581215	-0.251925	-0.0258723	0.40322	0.198176	-0.0739054
Omy#CT572640	Cytosolic sulfotransferase		-0.075623		0.0326876	-0.0569458		0.0363019	0.00370274	0.0387988	0.0370023	0.0731074	-0.0786355		-0.00132726	0.0272429	-0.0363124
Omy#CU068039	Hepatoma-derived growth factor-related protein 2	-0.205796	-0.170317	-0.0494158	-0.0354969	0.0991955	-0.150699	0.0581948	-0.0542222	-0.00858235	0.180607	0.134566	-0.0432283	-0.101886	0.21839	0.135226	-0.00653855
Omy#CU071468	Acyl-coenzyme A thioesterase 5 [Salmo salar]	0.0161985	-0.023032	-0.0518238	0.0585382	0.0830125	-0.0329221	-0.0305706	-0.00248799		-0.080844	0.141783	-0.0718425	-0.0186541	0.00287762	0.05084	-0.041073
Omy#CU074016	WD repeat-containing protein 35	0.00330307	0.0373702	-0.0573259	-0.147273	0.0569058		-0.014426	0.0363441		0.0722593	-0.0269536	0.0347868	0.0341102	0.0328698	-0.0531407	-0.00883023
Omy#CU075102	Deafness_ autosomal dominant 5	-0.0503561	-0.020937	0.039841	0.110496	-0.0731242	-0.0310671	-0.0731522	-0.0653333	0.0333543	0.0194239	0.0527085	-0.00181579	-0.0612671	0.147709	-0.0386143	0.0121356
Omy#CX006237	Electron transfer flavoprotein subunit alpha, mitochondrial precursor [Salmo salar]	0.0809551	0.0121124	0.0678721	-0.0408448	-0.0913592		-0.0870018	-0.0591285		-0.0849552	0.0825361	-0.0292843		0.0888621	-0.0298351	0.0900711
Omy#CX006298	NADH dehydrogenase subunit 5	-0.0509175	0.0819052	0.2329	-0.115685	-0.0568043	0.00233461	-0.0303476	-0.192658	-0.150166	-0.144807	0.150051	-0.0225498	0.0583521	0.229066	0.0394028	-0.0300781
Omy#CX027295	NADH dehydrogenase subunit 4L [Coregonus lavaretus]	0.031056	0.0360658	0.137741	-0.0659961	-0.120112	0.174083	-0.0157131	-0.0940157	-0.0540824	-0.0659865	0.0218762	0.185349	0.0453351	-0.0925707	0.0191102	-0.142142
Omy#CX029724	NADH dehydrogenase subunit 4L [Coregonus lavaretus]	0.0385678	-0.0471862	-0.0623637	0.0169511	0.0489785	-0.0464074	0.018799	-0.11981		0.114322	3.51071e-05	0.0875974		0.0264415	-0.0620497	-0.0138762
Omy#CX032896	Centromere protein P [CENP-P]	-0.222592	-0.225555	-0.556127	-0.408124	-0.306724		-0.510326	-0.3879	0.349451	-0.323071	1.72613	0.22324	0.30473	-0.282672	-0.060437	0.679984
Omy#CX034511	Zinc finger protein ZNF-U69274 - Ident 92	-0.0268259	0.00901975	-0.0732965	0.0469209	0.00365884	0.164655	-0.0864722	-0.00787502	0.177254	0.060418	-0.143775	-0.124743	-0.0304603	-0.0038801	0.0380572	-0.00265616
Omy#CX036935	PHD finger protein 6 - Ident 42	-0.0564266	0.0538722	-0.00135382	0.139888	0.00280128	5.25793e-05	-0.0326188	0.0855454		-0.0393819	-0.0166043	0.0147933		-0.0852029	0.0426257	-0.10799
Omy#CX068459	AF125208_1 cytochrome b [Oncorhynchus mykiss]	0.244442	0.275662	-0.306531	-0.38046	-0.349982	-0.325703	0.0365319	-0.542726	0.135391	-0.410122	1.04535	-0.0528404	1.07941	-1.03759	-0.0407128	0.62988
Omy#CX125446	Chihuahua	0.0332357	-0.156881	0.10536	-0.0151417	0.0747838	-0.00911734	-0.175375	-0.129978	0.110288	-0.0443633	-0.0741191	0.112108	0.0402889	0.361966	-0.0546882	-0.178363
Omy#CX137390	Nucleoside diphosphate kinase B [Oncorhynchus mykiss]	0.0184407	-0.0446146	-0.260736	0.0695227	0.0032847	-0.0350965	-0.100111	-0.00261038	0.140332	0.155279	-0.106551	0.17157	0.0847632	0.108337	-0.166201	-0.0356123
Omy#CX143807	Ran-binding protein 9 [Salmo salar]	0.0527919	-0.02463	0.125192	0.163645	0.0101713	0.025627	-0.000134301	0.161756	-0.148811	-0.0935481	0.0975567	-0.0672408	-0.0407864	-0.183422	-0.075254	-0.0029118
Omy#CX247241	AF483543_1 VHSV-induced protein [Oncorhynchus mykiss]	-0.0407276	-0.0100942	-0.0266356	-0.0644798	0.0188245	-0.0702208	-0.0154132	0.00233948		-0.0646323	-0.0464927	0.128497	-0.00473292	-0.0866498	0.255217	0.0252001
Omy#CX249933	Forkhead box K1	-0.143632	-0.13682	-0.261561	0.0155537	0.00373984	-0.0371383	0.0517427	0.0411609	0.186255	-0.0729284	0.0500955	0.0370171	0.0836187	0.110481	0.109435	-0.0370201
Omy#CX251039	Coagulation factor XIII A chain precursor [Salmo salar]	0.127189	-0.153107	0.644624	-0.211232	-0.137055	-0.0634267	-0.0155383	-0.275002	0.0270958	-0.13844	-0.0387214	-0.241451	0.00509857	0.529895	0.0822124	-0.142143
Omy#CX252300	Lysosome membrane protein II	0.000970287	0.037581	0.0629023	-0.0563948	-0.034279	0.0523284	0.0498139	-0.0611562	-0.0340499	0.0212496	0.0153854	0.0689165	-0.0750319	-0.0876823	0.0402236	-0.000776713
Omy#CX253410	Putative methyltransferase NSUN6	0.0620239	-0.0665953	-0.00176782	-0.0331864	-0.0227109	-0.0749398		-0.0310509	0.00288558	0.0300186	0.00684358	0.021061		0.0431873	0.102015	-0.0377838
Omy#CX253496	Collagen type XI alpha-1a	-0.0663588	0.0270721	0.0546838	-0.168281	0.0211196	-0.154971	0.168101	-0.0470788	0.0997841	0.0521802	-0.0349241	0.0633922	-0.10433	0.17048	0.0108933	-0.0917632
Omy#CX254356	Probable E3 ubiquitin-protein ligase MID2	-0.0545472	-0.113161	-0.281076	-0.11669	0.058328	0.0533784	-0.126909	-0.0273452	0.215069	-0.0926744	-0.179639	0.151436	0.0638922	0.337202	-0.0164685	0.129201
Omy#CX255895	Cytochrome b-c1 complex subunit Rieske, mitochondrial precursor [Salmo salar]	0.0426017	-0.121136	-0.0611426	0.0216952	0.110027		-0.0170003	-0.00515446	-0.0412387	0.0701244	0.0374154	-0.107135		-0.0248187	0.1084	-0.0126392
Omy#CX256702	coiled-coil transcriptional coactivator a [Salmo salar]	0.0972084	-0.074754	0.0324192	-0.0453688	-0.0585417	0.0117682	0.0522607	0.00151022	0.0342266	-0.0381275	-0.00115728	-0.00372618	0.0273489	0.00444347	0.13726	-0.17677
Omy#CX258047	Solute carrier family 7 (Cationic amino acid transporter_ y+ system)_ member 7	0.0251949	-0.054147	-0.0428274	0.117396	-0.042848	0.18999	-0.105122	-0.0998768	0.0392395	-0.0249549	-0.0853414	0.00418919	0.039474	0.0118739	0.0598364	-0.0320766
Omy#CX258433	Glypican 3	0.0566073	-0.0226273		-0.0331277	-0.045636	0.0672862	-0.0280275	-0.00870991		-0.0317518	-0.0224681	0.170098	-0.0679017	-0.00219191	-0.04413	0.01258
Omy#CX262236	N-deacetylase/N-sulfotransferase (heparan glucosaminyl) 3	0.0166171	0.0193997		-0.120005	0.0785272	-0.0351923	0.0114728	-0.007794	0.0255669	-0.0354597	-0.0281897	0.0576808	0.0272253	0.077351	-0.0441673	-0.0430328
Omy#CX718214	AF125208_1 cytochrome b [Oncorhynchus mykiss]	0.069443	-0.0800653	-0.104503	0.0682656	0.046061	-0.068709	-0.0877474	-0.0332834	0.0421815	0.0936262	-0.144227	0.0806654	-0.0122912	0.220574	-0.102145	0.0121544
Omy#CX718344	Ufm1-specific protease 2 [Salmo salar]	-0.0148111	-0.00477244	0.0868179	-0.0624587	-0.0737626	-0.0555808	0.171512	-0.00919074	-0.0506961	-0.00473724	0.0256509	-0.017839	0.0112968	0.129865	-0.0679617	-0.0633322
Omy#CX718607	Splicing factor 1	0.0438204	-0.079784	0.143452	-0.0685826	-0.0218453	-0.0676862	0.0196805	-0.185939	0.0558492	0.125021	-0.145606	0.142622	-0.140481	0.332629	-0.0265903	-0.12656
Omy#CX719752	Tektin 2 (Testicular)	-0.0336435	-0.00314796	0.0163537	-0.0563991	0.0216791		0.0319764	0.00478494	-0.00990899	0.0360323	0.0308529	-0.0467819		0.00776904	0.0279316	-0.0274989
Omy#CX722029	Wiskott-Aldrich syndrome protein	-0.140489	-0.122871	-0.1782	0.0906337	0.0423139	-0.256234	-0.0222669	-0.02194	-0.035183	0.344557	-0.206574	0.29624	0.0212976	0.285405	0.0647239	-0.161411
Omy#CX722242	Programmed cell death protein 10 [Salmo salar]	0.0282082	-0.0775286	-0.0551624	0.0278401	0.0844386	-0.0246148	-0.0506556	0.106841	0.152016	0.164684	-0.19458	-0.0832188	-0.152741	0.433343	-0.153932	-0.204937
Omy#CX722864	Keratinocyte-associated transmembrane protein 2	-0.00351543	-0.0112057	0.0100831	0.0152613	0.0488167	0.0130474	0.0192027	-0.0413982	0.0659578	-0.0672249	-0.00114353	-0.011554		-0.0150687	-0.0121048	-0.00915351
Omy#CX723112	Phosphatidylethanolamine binding protein	-0.00194613	-0.0193115	-0.0776616	0.0156723	0.0156778	0.0196805	0.0177393	-3.83925e-05	0.0329419	0.0222663	-0.0898457	-0.00196496	0.0894098	0.00573064	0.00860454	-0.0369552
Omy#CX723146	Annexin	0.0044471	-0.0738407	-0.066828	-0.127975	0.00652623	0.205632	-0.0828906	0.0643643		-0.0413584	-0.0014144	0.109486	0.168105	-0.00149658	-0.115069	-0.0476875
Omy#CX724025	Tektin 2 (Testicular) - Ident 99	0.0378094	0.0305252		0.0611391	0.0523817	0.0571834	-0.022289	0.0277304	-0.0472328	-0.159281	-0.000498121	0.0289987		-0.0283396	-0.0189558	-0.0191714
Omy#DV192248	Zinc finger FYVE domain-containing protein 9	-0.0653831	0.0661759	0.0156458	-0.017756	0.00798514	-0.0221068	0.0588109	-0.0943239	-0.0194482	-0.0218625	0.0773359	-0.0243256		0.0386465	-0.0105478	0.0111532
Omy#DV199656	embryonic beta-type globin [Oncorhynchus mykiss]	-0.0197137	-0.0987432	0.0848085	0.0804547	-0.159648	-0.0114025	-0.0643092	-0.0207454		-0.0620903	0.0645815	-0.0266099		0.329162	-0.0277969	-0.067949
Omy#DV199733	DNA binding protein E12 - Ident 44	0.103936	-0.0826784	-0.0644353	0.263066	-0.0280663	-0.0890144	-0.180572	0.200616	0.136022	-0.035535	-0.169343	-0.11463	-0.0742732	0.0327619	0.201332	-0.099187
Omy#DV200522	Apolipoprotein B-100	-0.00180649	-0.00662569		0.020356	0.0581181		0.0223051	0.028257		-0.0576004	-0.064504	-0.00205489		-0.0240212	-0.0206067	0.0481831
Omy#NP543649	T-cell receptor beta chain [Oncorhynchus mykiss]	-0.00638016	-0.0540626	-0.218541	-0.111186	-0.0376777		-0.0535967	0.0882421	0.126423	0.127116	-0.165239	0.0576441		0.115574	0.142559	-0.0108763
Omy#NP544427	unnamed protein product [Oncorhynchus mykiss]	-0.0867865	-0.0421635	-0.143223	0.0195006	0.14764	0.0750183	0.0126228	0.0986845		0.0461784	0.0570607	0.0379225	-0.218961	0.0239353	-0.0487382	0.0213103
Omy#NP565019	T-cell receptor beta chain [Oncorhynchus mykiss]	-0.152148	-0.00695144	0.151315	-0.0117899	-0.182808	0.0954347	0.141563	-0.055857	0.00234356	-0.0523939	0.144585	-0.00933824	0.0659791	0.0225179	-0.125201	-0.0272491
Omy#S15239165	Unique cartilage matrix-associated protein	-0.156367	-0.105611	-0.121874	-0.0427984	0.0813054	0.148821	-0.0439112	-0.049655	0.164708	0.0647424	0.0152465	-0.104674	0.125303	0.126008	0.0363923	-0.137637
Omy#S15244440	Tuberin-like protein 1 splicing variant1	0.0803003	-0.115039	-0.0155617	-0.0534059	0.0298984	-0.00969561	-0.00433922	-0.0443722	0.0474714	-0.0535584	0.0336344	0.193138		-0.0475273	-0.0220444	-0.0189
Omy#S15251125	Rapunzel2	0.223593	0.097988	-0.0837638	0.0111483	0.0475143	0.175604	0.0677601	-0.0872108	0.0921188	-0.135386	0.0342185	-0.0407532	0.0346272	-0.279229	-0.000946588	-0.157284
Omy#S15257981	60S ribosomal protein L15 [Salmo salar]	-0.122469	-0.0497871	0.16289	-0.0445465	-0.0990008	-0.0210955	0.178614	-0.0153823	-0.122967	-0.0867288	0.214477	-0.0679036	0.0263154	0.160601	-0.000263669	-0.112751
Omy#S15267548	Vesicle-associated membrane protein 5 [Salmo salar]	-0.0990645	-0.106966	-0.0439967	0.00534263	0.0694528		-0.0331704	0.0582672		0.115895	-0.026258	-0.018119		-0.0113632	0.139042	-0.0490613
Omy#S15270361	LINE-1 type transposase domain-containing protein	0.126206	0.0477919	-0.00820108	-0.118388	0.0961302	-0.060669	-0.039119	-0.0875601	-0.0546417	-0.0917864	-0.0838104	-0.0720993		0.227824	0.0795132	0.0388088
Omy#S15277244	Cytoplasmic FMR1-interacting protein 1 homolog - Ident 40	-0.0391477	-0.0379872	-0.065492	-0.0170412	0.0310157		0.0259744	0.000841396	-0.0450736	0.0692214	-0.0223796	-0.051439	-0.0385434	0.0942404	0.043958	0.0518524
Omy#S15288904	Thy1 protein	-0.00829991	-0.0151761	0.00104379	-0.0588533	-0.0387728	0.00718989		-0.0421905		0.0155178	0.0656665	0.0231838		0.0212668	-0.020798	0.0502222
Omy#S15289807	C type lectin receptor C [Salmo salar]	0.110723	0.235152	0.849589	1.06896	1.22732	-0.686737	0.0348619	1.24754	0.0622387	-0.403321	-0.783508	-0.478656	-0.734268	-0.478282	-0.508879	-0.762736
Omy#S15291903	Col14a1 protein	0.0263647	0.00990759	0.030228	-0.00236481	-0.00658171		0.0441042	-0.0629395		-0.000341411	0.0441581	0.0130348	0.0106147	-0.0632486	-0.0238683	-0.0190677
Omy#S15292308	WD repeat-containing protein 24	0.062018	0.0279355	0.000801161	-0.0307241	0.0199731	0.0751396	-0.0680498	0.129844	-0.061123	-0.0273741	-0.087907	-0.0653282	-0.0120705	0.0109746	-0.0335119	0.0594031
Omy#S15293483	TBC1 domain family member 16	-0.0206837	-0.0551697		-0.027934	-0.00501046	0.0274237	-0.0538652	0.00169474	0.0885796	0.00548654		-0.0333763	0.0390623	0.0555528	-0.0214939	-0.000266764
Omy#S15293508	AF115539_1 proteasome delta [Oncorhynchus mykiss]	0.00534058	-0.0732898	0.0949529	-0.0126995	-0.0663495		-0.0162492	0.00769598		-0.0139294	0.0798019	-0.0508432		0.0366729	-0.0398983	0.0487949
Omy#S15296340	Phosphoribosylaminoimidazole carboxylase_ phosphoribosylaminoimidazole succinocarboxamide synthetase - Ident 34	-0.049805	-0.0563695	0.0542058	-0.0311713	0.0401705		-0.0291875	-0.0752535		0.0107761	0.0227927	-0.0606611	0.298109	-0.0801612	-0.0223989	-0.0210462
Omy#S15296347	Zinc finger CCCH domain-containing protein 15 - Ident 46	-0.0881581	-0.124754	-0.0713514	0.0169381	-0.0142642	0.231163	-0.0318965	-0.0793628		0.0959288	-0.0479608	-0.0875675	0.0881359	-0.0686506	0.166913	0.0148873
Omy#S15296676	AF231708_1 vitelline envelope protein gamma [Oncorhynchus mykiss]	-0.0320231	-0.0384719	0.0958318	0.0253902	-0.0211104	0.0694515	0.0286377	-0.0310041	-0.0308925	-0.0562369	0.00881552	0.0373002	-0.0252306	-0.0260063	-0.00330296	-0.00114848
Omy#S15297637	Xin actin-binding repeat-containing protein 2		-0.0234191	-0.0542847	0.0378442	0.0421031			0.0442731		0.0816844	0.0185255	-0.155187		0.04579	-0.0303085	-0.00702176
Omy#S15297694	Family with sequence similarity 46_ member B	-0.105818	-0.00374818	-0.0242952	-0.160261	0.106289	-0.0629512	-0.103555	-0.00891148	-0.034347	0.0220533	-0.0195806	0.0682771	0.223005	0.215832	-0.170735	0.0587481
Omy#S15299005	Elavl1 protein - Ident 25	0.0281519	-0.0196098	-0.0582746	0.0278452	-0.0576404	0.0829226	-0.122301	-0.0210291	-0.0111459	-0.00849747	0.0128367	0.0315453	-3.68703e-05	0.0787889	0.0120351	0.0244087
Omy#S15299131	Zona pellucida glycoprotein 3a.1 - Ident 29	0.0166585	-0.0616294	0.0412851	-0.0348836	0.0187376	-0.0283031	0.0641306	-0.0631859	0.0384307	0.0212684	-0.0606199	0.00302026	0.180316	-0.107283	0.00753291	-0.0354762
Omy#S15301731	Uncharacterized proteinE7F1K4 Uncharacterized protein	-0.114015	-0.0114848	-0.104115	-0.0102919	0.0253502		-0.0222539	0.127565	-0.0430033	0.0136726	-0.0269659	-0.00540174	0.0132374	-0.0251617	0.191804	-0.00893731
Omy#S15310302	gastric chitinase [Oncorhynchus mykiss]	0.00423483	-0.0953918	0.00278943	-0.0268819	0.00921703		0.111108	0.128604		-0.0253539	-0.0145557	-0.00840617		-0.00289307	-0.0430913	-0.0393799
Omy#S15311940	SDA1 homolog [Salmo salar]	0.0951806	0.0160823	-0.224127	0.20728	-0.197386	-0.0420776	0.601225	0.0801662	-0.105605	-0.152348	0.218838	0.254002	-0.538467	-0.341794	-0.086054	0.215088
Omy#S15314857	12-lipoxygenase - Ident 22	0.152	0.00502435		-0.0500451	0.0800894	-0.0907605	0.0555241	-0.0406744	-0.00596464	0.0139235	-0.168021	0.00556395	0.0346745	-0.119316	0.0883549	0.0396278
Omy#S15315546	Protein FAM188A	0.0149063	0.0406823	0.0587299	0.0306681	-0.0318569	-0.0139097	-0.0558333	-0.0481606	-0.0105298	-0.0141771	0.069872	0.0119764	-0.0461821	-0.0550501	0.0706142	-0.0217502
Omy#S15317117	Protein FAM210A	-0.060324	0.010684	0.0182185	-0.0639722	-0.0335106			0.0959861		0.0396371		-0.0169913		-0.0403822	0.00480459	0.0458501
Omy#S15317276	C16orf24 homolog [Salmo salar]	0.0448727	0.00734377		-0.0938135	-0.0431163			0.0161877		0.0665167	-0.150996	0.00498437	-0.0251678	0.0897217	0.0871537	-0.00368633
Omy#S15317460	Otoferlin - Ident 36	0.0702752	0.0602175	0.075713	-0.107648	-0.0016619	0.00435748	-0.0753429	-0.0297281	0.00974949	-0.0378426	0.0190174	-0.0271234	-0.0347897	0.106836	0.0475901	-0.0796197
Omy#S15317700	12-lipoxygenase - Ident 22	-0.129227	-0.0784927	-0.13745	0.0652039	-0.102372	-0.0722028	-0.173356	0.0209628	0.190262	0.195426	-0.136079	0.108813	-0.053815	0.112695	0.117874	0.0717589
Omy#S15318301	Vacuolar protein sorting-associated protein 8 homo		-0.00629354	0.0177288	-0.0208309	-0.0639595		0.0270837	0.0631363	-0.015195	0.0793073	-0.0390135	0.0591593		-0.0764691	-0.0462289	0.0215754
Omy#S15318610	C1orf119 homolog precursor [Salmo salar]	0.00811069	1.19133e-06	0.0984682	-0.0108768	-0.020038	-0.0339982	-0.0586463	0.0423024		-0.145445	0.0111795	0.0395475	0.0855464	0.0377777	-0.0531778	-0.000751609
Omy#S15319833	Sart3 protein - Ident 22		0.0422606		-0.0485224	-0.00693138		-0.00572608	0.00575962	-0.063075	-0.0936981	0.0751686	0.00211912	0.00326122	0.158451	-0.0364051	-0.0326618
Omy#S15319991	Mannose-1-phosphate guanyltransferase beta - Ident 26	0.0745504	-0.0426523	0.0592294	-0.0598288	-0.0514651	0.0863108	-0.0100788	-0.0849308	-0.0526182	-0.0603468	-0.042334	0.0784848	0.048421	-0.0842032	0.16314	-0.0216777
Omy#S15321754	Isoaspartyl peptidase/L-asparaginase	0.0414547	-0.119883	0.0241465	-0.0954446	0.00296007	0.0602118	0.0449896	-0.0817418		0.11047	0.0370791	-0.0119303	-0.0782139	-0.00399422	-0.0112931	0.0811895
Omy#S15321927	Nuclear protein MDM1	-0.0253907	0.087284	0.014407	0.120102	-0.113334		0.0364788	-0.0159575		-0.142166	0.121863	0.0475919	0.039806	-0.0577904	-0.0356843	-0.0772104
Omy#S15324463	Uncharacterized proteinE7F0X2 Uncharacterized protein	0.0663149	0.0324353	0.00526608	-0.107502	-0.0406174	-0.0682571	0.0250366	0.00873901	-0.0577129	-0.069617	0.0182457	0.00641986	-0.00742706	0.156455	0.062067	-0.029846
Omy#S15325014	Mpp2a protein	-0.0676558	-0.0017682	-0.0397119	0.0262221	0.0104091			0.0418894	0.0401571	0.0610674	0.0441834	-0.0260258		-0.0477134	0.0243173	-0.0653707
Omy#S15325205	Prefoldin 5 - Ident 28	0.0313354	-0.0143182		0.0848376	0.00247886	0.0893061	-0.113946	-0.0592848	-0.0181387	0.0509872	-0.0311583	-0.0140271	-0.0382233	0.0799827	0.071497	-0.121328
Omy#S15325913	Novel protein similar to vertebrate IQ motif containing with AAA domain (IQCA) - Ident 28	0.0818086	-0.0792508	-0.0896349	-0.0155255	-0.0105015	0.0293454		7.49067e-05		-0.0980117		-0.00333099	0.201352		0.0236151	-0.0399403
Omy#S15325918	Mix-type homeobox gene 2	-0.0140126	0.0996763	-0.089728	-0.0441266	0.00361137		-0.0381563	0.0643992	0.0208755	-0.0416744	-0.000862831	0.0522394		-0.00633583	0.0431167	-0.0490216
Omy#S15326602	Clatherin heavy chain - Ident 32	-0.0589135	-0.0666743	0.120675	0.102571	-0.0754871		-0.079884	-0.0116777		0.0139261	0.0915779	-0.110403		0.0730978	0.0468918	-0.0456997
Omy#S15327519	ATP-binding cassette_ sub-family F (GCN20)_ member 1 - Ident 28	-0.0865077	0.0730849	0.0491733	0.0680814	-0.0615212	-0.0718568	-0.0201349	-0.116016		0.13193	0.14953	0.000721519	-0.00864605	-0.111731	-0.101534	0.105428
Omy#S15329593	G-protein coupled receptor 161	-0.233208	0.0335047	-0.0324937	-0.0604711	-0.0998626	0.0482521	-0.0253407	0.0803216	0.0716591	-0.156542	0.174873	-0.113933	0.063491	0.215574	-0.0193356	0.0535096
Omy#S15330542	C16orf24 homolog [Salmo salar]	0.260923	-0.139111	-0.0712625	-0.0984035	-0.0718521	0.0706174	-0.107118	-0.152211	0.0868426	-0.0164135	-0.0331955	0.0347265	0.0813281	0.193218	0.00122029	-0.0393107
Omy#S15331841	Mitochondrial 39S ribosomal protein L23 [Salmo salar]	-0.0156044	-0.0576421	-0.0452092	-0.0674746	-0.0468906	0.04532	-0.00949211	-0.00923711	-0.00461961	0.0571737	0.0227268	0.100723	-0.0321784	-0.0481314	0.0783372	0.0321986
Omy#S15332185	Protein Wnt	-0.0114863	-0.0951611		0.0329547	0.0146585	0.090971		0.079892	-0.0210967	-0.0169682	0.05306	0.034053		0.0149274	-0.0559509	-0.119853
Omy#S15332652	pentraxin [Oncorhynchus mykiss]	0.0801118	0.000705613	0.15147	-0.00926731	-0.103752	-0.0614249	-0.00453575	-0.0939289	-0.0539362	-0.00773931	0.0753652	-0.0767938		0.0931157	-0.0254767	0.0360871
Omy#S15332734	Carcinoembryonic antigen-related cell adhesion mol	-0.0473669	0.0912998	-0.093777	0.0409007	0.00182426	0.00146693	-0.00399852	-0.00696652	-0.091562	-0.147754	0.252016	0.100904	0.0166267	-0.0887507	0.0311095	-0.0559722
Omy#S15333226	Menkes disease ATPase	-0.0506597	-0.0205019		0.00681617	0.039977		0.00795847	0.0779647		0.010192	-0.0102712	0.017858		0.015941	-0.0261238	-0.0691505
Omy#S15335537	Novel protein similar to H.sapiens TTN_ titin (TTN) - Ident 31	-0.0391031	0.0356448		0.0304296	-0.0141868	0.127448	-0.102906	0.044382	0.0049028	-0.0106474	-0.0924871	0.0893405		0.0548922	-0.195009	0.0672987
Omy#S15336001	TBC1 domain family member 4	-0.470654	-0.49389	-0.389221	-0.447587	-0.262527	-0.420282	-0.352941	-0.373755	-0.0207166	-0.349817	0.440989	-0.284642	2.33007	0.0166344	-0.514243	1.59258
Omy#S15336453	C-factor [Salmo salar]	0.0602343	-0.117179	-0.0570045	0.0115701	0.0910667	0.0807677	-0.127759	0.0215705	0.00830515	0.0249992	-0.0904955	-0.041033	0.0445702	0.0403805	-0.00212267	0.0521298
Omy#S15339958	Rapunzel	0.00119696	-0.0333365	-0.0255318	-0.057757	-0.027307	0.0475233	-0.0327139	0.0267802	-0.00718834	0.0329698	-0.0771168	-0.0118167		0.053096	0.0284855	0.0827167
Omy#S15340772	AF503210_1 glutamate decarboxylase isoform 65 [Oncorhynchus mykiss]	0.0992221	-0.0479273	0.0577332	0.015798	-0.0292501			-0.0408615	-0.038697	-0.0241481	0.143875	-0.0509398	-0.0330888	0.0263684	-0.0694673	-0.00861679
Omy#S15341025	T-cell receptor V-alpha2.1 chain [Oncorhynchus mykiss]	0.0945959	0.0834042	-0.0469632	-0.0118089	-0.182827	0.200705	0.141544	-0.115393	0.00232464	-0.162399	0.0674067	0.105967	0.160816	-0.238902	0.0248651	-0.123334
Omy#S15341174	immunoglobulin mu heavy chain [Oncorhynchus mykiss]	0.0395612	-0.0409835	0.183322	-0.0746694	-0.0991541	-0.0715931	0.104698	-0.0977741	-0.0558297	0.175684	0.145274	0.0101177	-0.0583777	0.00336633	-0.0876611	-0.0759802
Omy#S15341225	immunoglobulin mu heavy chain [Oncorhynchus mykiss]	-0.0205921	0.0501126	0.0679484	-0.00218136	-0.04531			-0.0352981	-0.053792	-0.0870322	0.126163	-0.068453	-0.0482898	0.167353	-0.0275793	-0.023049
Omy#S15341226	immunoglobulin mu heavy chain [Oncorhynchus mykiss]	-0.136986	0.0212656	0.0576277	-0.0626404	0.103363	-0.0367615	0.00912352	-0.0819494	-0.0421869	0.0448635	-0.129772	0.0755524	0.0565892	0.0860504	0.0215496	0.014311
Omy#S15341233	Ig heavy chain	-0.115025	0.345554	-0.0250161	-0.00804282	0.0600346			0.150578	-0.0488699	-0.000624925		-0.0277954	-0.0857418	-0.122776	-0.0620237	-0.0602507
Omy#S15341256	DYHC_ONCMY RecName: Full=Dynein heavy chain; Short=DYHC	-0.0704491	-0.0505966	0.1261	-0.0751097	-0.044656		0.0542862	0.0361121		0.0567522	0.0366311	-0.029171		0.0381524	-0.0614818	-0.01657
Omy#S15341275	T-cell receptor beta chain 2 variable region	-0.0515215	-0.0578559	0.240588	-0.107109	-0.0391787		0.145143	-0.12761		0.00878497	0.0574646	0.0180639		-0.0467283	-0.0214967	-0.0185454
Omy#S15341289	immunoglobulin IghMV VH9 region	0.0167527	-0.0650717	-0.0864083	-0.0822482	0.0761882	-0.0364119	-0.0782814	0.0663335	0.10098	0.0650924	-0.125916	0.0560654		-0.00369766	0.140721	-0.0440971
Omy#S18094659	Endothelin receptor type A - Ident 31	-0.00831828	-0.0419013	-0.024977	0.14157	0.0659499		-0.132968	0.240146	0.101538	-0.00329005	-0.054019	-0.0885711	0.0139839	-0.135078	-0.016956	-0.0571082
Omy#S18095406	Spindlin-1		0.120945	0.00743987	-0.0882502	-0.118191		0.077307	0.0404262	0.0331219	0.0338064	0.0476656	-0.0423302		0.00742197	-0.0373513	-0.0820112
Omy#S18096269	Novel proteinA8WIT4 Novel protein	-0.0973731	0.0156557	0.0351574	0.00527344	-0.00251671	0.00350267	0.0507801	-0.0305829		0.054836	0.0496566	0.0223096	0.0186967	-0.0319006	-0.0130205	-0.0804745
Omy#S18143361	Zc3hdc1l protein - Ident 31		0.00662366	-0.112025	0.111361	0.034863		0.00695176	0.00769546	0.0316665	0.0240028	-0.0586798	0.128991	-0.0648539	-0.0805886	-0.154795	0.118786
Omy#S18144720	Protein FAM188B	-0.0330922	-0.0713613	0.00891364	-0.0133106	0.037233		0.0271665	0.000523445	-0.0379959	-0.0138005	0.0420798	0.0382356		0.0350614	-0.00971886	-0.00993446
Omy#S18145379	Ubiquitin-associated domain-containing protein 2 precursor [Salmo salar]	0.0815741	0.100981		-0.0348467	0.0376633	0.0022433		0.0197387		0.0063743	0.018484	0.0837591		-0.0284626	-0.203699	-0.0838096
Omy#S18145832	Methyltransferase-like protein 14	-0.00456935	0.0206154		0.0601035	0.00168975			0.0536575	0.0205152	-0.118287		-0.018094	-0.0190007	-0.0174316	0.00961985	0.0111815
Omy#S18150579	Bromodomain and PHD finger-containing protein 3	-0.373845	-0.406938	-0.287316	-0.30283	-0.0582282	-0.283694	-0.192435	0.120883	0.554049	-0.166361	-0.0607521	-0.316554	0.128327	1.3507	0.241091	0.0539065
Omy#S18152997	BTB/POZ domain-containing protein KCTD6 [Salmo salar]	-0.101502	0.0472835	0.237904	0.0383486	0.0182474	-0.213344	-0.234372	0.260864	0.395977	-0.0240145	-0.16017	-0.0892856	-0.0925288	-0.0199589	0.102132	-0.165583
Omy#S18153728	Calcoco1 protein - Ident 36	0.0892958	0.0510071	-0.0745344	0.045683	0.00242086	-0.0451646	-0.12649	-0.009113		0.00394846	0.038332	0.104886	0.0198979	-0.00511808	0.083868	-0.178919
Omy#S18154608	Protein FAM177A1	-0.289986	0.405876	0.0498543	0.0156278	-0.365457	-0.0458092	-0.0766922	-0.246321	0.0810081	0.104891	0.939743	-0.417184	0.19277	-0.530537	0.0337695	0.148446
Omy#S18154811	Serine/threonine-protein kinase pim-2 - Ident 44	0.022302	-0.0185115	-0.0449188	0.0164723	0.0866715	-0.0281594	-0.070137	-0.154845		-0.028808	0.0120036	-0.00116502	0.0902098	0.00653058	0.148511	-0.0361552
Omy#S18155478	WD repeat-containing protein 24	0.0396552	-0.011574	0.0860606	-0.0580525	0.0222505		-0.0699301	-0.0407753		-0.0241501	-0.000955715	-0.0518929		0.0258322	-0.0675714	0.151104
Omy#S18155546	cyclin L1 [Oncorhynchus mykiss]	-0.0218144	-0.0135563		0.00752749	-0.0501112		0.13111	-0.104482	-0.029486	0.00621239	0.0276732	0.0216155		0.0264328	0.000476894	-0.00159891
Omy#S18156612	Lysosomal-trafficking regulator	-0.0820688	-0.0902222	0.0236169	-0.0524557	-0.125807	0.0211544	0.0593504	0.0254256	0.165716	0.00425655	0.208276	-0.0927812	0.149365	-0.413338	0.0339273	0.165586
Omy#S18156637	AF231708_1 vitelline envelope protein gamma [Oncorhynchus mykiss]		-0.00818558	-0.0696344	0.102254	-0.0368015			0.0272186	0.0631164	0.0205988	-0.0653826	0.0313045	0.0721364	-0.0250401	-0.0896308	-0.0219544
Omy#S18156891	HEAT repeat-containing protein 4	0.0306913	0.132962	0.0846273	0.0346695	-0.0738689	0.110811	0.0351823	-0.00905839	0.0254599	-0.110941	0.0242691	0.0395121	0.0108245	-0.192111	-0.0236824	-0.119347
Omy#S18157652	Zinc finger protein DZIP1L	0.0256033	-0.196774	-0.101718	0.0144494	0.0157044	-0.00875606	-0.0515995	-0.215656	0.184683	0.0726462	0.179318	0.0428866	0.0401851	0.10384	0.0440789	-0.148889
Omy#S18158247	CDC42 effector protein (Rho GTPase binding) 4 - Ident 52	-0.0433503	0.00589713	0.100145	-0.00357228	-0.0652173	-0.0455341	0.1839	-0.0793858	0.0305531	-0.0980304	-0.0510494	-0.0804635	0.0785046	-0.000806076	0.0351261	0.0332834
Omy#S18159961	Ataxin 2-like	-0.0532354	-0.0223256		0.0118078	0.00810153	-0.0326006	0.107213	-0.00840827		0.0679252	-0.0592013	-0.0100861		0.143099	-0.111325	-0.0409648
Omy#S18160147	WD repeat-containing protein mio	0.02808	-0.0102496		-0.0792299	0.099814	-0.0314862	-0.0543236	0.00592004	0.034833	-0.0291346		0.067056	-0.0221503		-0.0175906	0.00846134
Omy#S18160404	Laminin alpha 1 - Ident 37	0.0652453	-0.0229384	-0.128086	0.120964	0.0420371	0.0925406	-0.0285063	-0.0249117	-0.0685168	-0.0221372	-0.0385648	0.02249		-0.0231865	0.0527142	-0.0391445
Omy#S18161689	FNBP4 protein - Ident 79	-0.0394528	-0.0723209	-0.0544615	-0.038885	0.0898165		-0.165393	0.114935		-0.0817078	-0.119427	-0.0424807	0.114053	0.242054	0.0976076	-0.0443351
Omy#S18161991	Probable E3 ubiquitin-protein ligase makorin-1 - Ident 29	0.0238093	-0.0614255		-0.0308217	-0.00295569		-0.0617267	0.000792907		0.0475934	-0.106175	0.0659694		0.0343674	0.170025	-0.0794528
Omy#S18162663	Transmembrane protein 100	-0.0545148	-0.0348664	0.0257797	0.0692768	-0.0288368	0.0459934	0.0210578	-0.0834732	-0.00871819	0.0719298	0.0257828	-0.127624		0.0515661	0.00138911	0.025258
Omy#S18163573	Protein arginine N-methyltransferase 6 - Ident 29	-0.0377725	0.0359657	-0.0640132	-0.0172203	0.0325005		0.0690142	-0.0626499		-0.053978	0.00478644	0.0352101		-0.00196046	0.10789	-0.0477732
Omy#S18163592	CHK1 checkpoint homolog (S. pombe) - Ident 84	-0.0455757	-0.0596524	0.337535	-0.214588	-0.00467569	0.00724103	0.0395999	-0.0681928	-0.0282209	-0.0245459	-0.171245	0.0278355	-0.0329372	0.189333	0.0463976	0.00169229
Omy#S18163754	Putative RNA-binding protein 15	-0.0173019	0.0774257	0.145904	-0.0176631	-0.0522554	-0.0497142	0.0943295	-0.0620157	-0.086427	-0.11213	0.13817	0.100735	0.058951	-0.0513035	-0.036751	-0.129953
Omy#S18531763	fish virus induced TRIM protein [Oncorhynchus mykiss]	-0.0962305	-0.0681164	0.234182	-0.0622442	0.00148788	-4.42613e-05	0.0787473	-0.033622	-0.0887446	0.0515927	-0.0777812	-0.0240579	0.129215	0.150156	-0.0144589	-0.180082
Omy#S18532297	Peptidyl-tRNA hydrolase 2, mitochondrial precursor [Salmo salar]	-0.0408452	-0.0363901	0.0742453	-0.095309	-0.0210564	-0.0740071	-0.040691	0.100935	0.0364416	-0.0821342	0.111387	0.0785469	-0.0246868	0.0639436	0.107237	-0.157618
Omy#S18532335	Transmembrane protein 256	-0.0123282	-0.0548798	0.0231529	-0.246105	-0.044131	0.0481103	-0.00689473	0.0377605	0.0671	-0.0526257	0.146927	-0.123774	0.112079	0.162276	-0.0290014	-0.0276662
Omy#S18532347	DDB1- and CUL4-associated factor 12 - Ident 31		-0.00234434	0.0144076	-0.0175786	0.0566527	0.0346213	0.00968566	-0.0948453	-0.0200903	-0.0214115	0.0778167	0.0736837		0.0106149	-0.0571428	-0.0640693
Omy#S18533099	Growth hormone-regulated TBC protein 1-A	-0.0324277	-0.0328791	0.103741	-0.041922	-0.0626491	-0.0409518		-0.0208714	-0.0380108	-0.0120775	0.153715	0.00780729		0.0378027	-0.0102367	-0.0110398
Omy#S18533359	Thiamine-triphosphatase	-0.0794182	0.00526322	0.104142	0.0320904	0.0429461	-0.0353011	0.0787561	-0.0200556		-0.00808738	-0.0166444	-0.039576	-0.0258337	0.00667012	-0.0407304	-0.00422138
Omy#S18534042	Engrailed protein - Ident 85	0.00651296	-0.0165761	0.00237756	-0.0268726	0.0123427	0.173446	-0.066396	-0.0928444		0.0257639	-0.015661	-0.00554504		0.0795084	-0.0396001	-0.0364557
Omy#S18534152	Solute carrier family 3 member 2 - Ident 24	0.089782	-0.145467	-0.0781152	0.0386733	-0.115647	0.142585	-0.0094252	-0.123414		0.00133207	-0.0732474	0.100244	0.110263	-0.0476132	0.0782988	0.0317526
Omy#S18535298	WD repeat-containing and planar cell polarity effe		0.0314214		0.0622498	-0.0331186	-0.047006	0.0651649	-0.0365363	0.0648483	-0.0612245	0.103658	-0.0520686	-0.0375154	-0.0299502	-0.0151438	-0.014779
Omy#S18535878	WD repeat-containing protein mio	0.137091	-0.0423279	0.108349	0.0875732	-0.0221065	0.0166573	0.0204536	0.0242154	-0.191463	-0.0649893	0.0654364	0.125238	-0.0296216	-0.0475871	-0.112284	-0.0746338
Omy#S18536077	Protein FAM198A	0.0132805	-0.0892279	0.0538181	-0.0199985	-0.0336518		0.257969	-0.0883377	-0.0586762	0.0331273	0.0220131	-0.090112	0.0432379	0.0125445	-0.0292857	-0.0267011
Omy#S19696968	Cellular retinoic acid-binding protein [Salmo salar]	-0.00690729	-0.00193969	0.0285739	-0.00611999	-0.106303	0.0535312	0.189846	-0.0493216	0.00485091	-0.101167	0.192185	-0.0581049	0.0202045	0.0269642	-0.0709653	-0.115327
Omy#S19697336	B-cell receptor-associated protein 31 - Ident 38	0.00556575	-0.0305259	0.112789	-0.0464769	-0.0850805	-0.0875685	0.0521341	-0.0753798		-0.0419299	0.134546	0.0534949	-0.0714242	-0.00282257	-0.00449423	0.0871722
Omy#S19709420	SLAIN motif-containing protein 1	0.102556	-0.0210975	0.0380647	0.0594544	0.0863884	0.0172097	-0.112829	0.00321497	-0.0283782	0.018048	-0.0638403	-0.111364	-0.0180736	0.0845141	-0.106078	0.052211
Omy#S19709497	PI-PLC X domain-containing protein 3 - Ident 24	-0.0873963	-0.0436885		1.22219	-0.185085	-0.136683	-0.242522	0.298432	-0.0127346	-0.0708333	-0.0643006	-0.147093	-0.161475	-0.121145	-0.212977	-0.0346862
Omy#S19710389	Protein broad-minded	0.118864	-0.0436635	-0.0274424	-0.0992883	-0.0524763	0.0336609	0.0796873	0.0113331	-0.0536294	0.0865006	-0.00686338	-0.0873923	0.0474098	-0.0553225	-0.0244619	0.073085
Omy#S19710665	Caspase-1 precursor [Salmo salar]	-0.0223471	-0.106898		0.129139	-0.00481325		-0.000646951	0.0260631		0.00567975	-0.0440511	-0.0351448		0.0552066	-5.57508e-05	-0.00213155
Omy#S19712608	defensin beta 2 [Oncorhynchus mykiss]	-0.305183	-0.350114	-0.219285	-0.295012	4.21197	-0.361418	-0.29935	-0.330115	-0.222394	-0.307167	-0.240089	-0.242191	-0.297111	-0.144996	-0.271609	-0.325944
Omy#S19715410	PiggyBac transposable element-derived protein 1	-0.0496707	-0.181324	-0.118528	0.019862	-0.0247544	-0.0712458	-0.113474	0.506728	0.203877	0.0324471		-0.150106		-0.0332637	0.0584364	-0.0789834
Omy#S19717907	Tumor protein p53-inducible nuclear protein 1	-0.112272	0.00320374	-0.021275	-0.000464935	-0.0337043	-0.0926814	0.0531821	0.101206		0.0679961	0.0364269	0.110277		-0.0382253	-0.0137328	-0.0599353
Omy#S19717932	C20orf77 [Salmo salar]	0.178402	0.0407951	-0.0744891	-0.103519	-0.0102973	-0.00695988		-0.0896334		0.0473494	-0.0156466	-0.0274725		0.188817	-0.0636068	-0.0637383
Omy#S19719110	Novel proteinA4UU77 Novel protein	0.0944239	-0.110259	-0.145071	-0.0147701	0.233866	0.096631	-0.169585	-0.0708337	0.0124077	-0.105786	-0.131635	0.0578418	0.0571197	0.122826	0.0842297	-0.0114045
Omy#S22920249	DPH3 homolog [Salmo salar]		0.0333451		0.0140564	-0.0719399		0.0372617	0.0987967		-0.148229	-0.0631268	0.0624377		0.0983987	-0.0265507	-0.0344495
Omy#S22929926	THAP domain containing_ apoptosis associated protein 3 - Ident 34	0.00343618	-0.0396105	0.094836	-0.0153679	-0.0284217	0.0176689	-0.0147117	-0.0291562		0.072413	0.039704	-0.0466758		-0.0225301	0.0545078	-0.0860917
Omy#S22932853	T-box 15	0.0777633	-0.0927515	0.0407964	-0.105164	0.00398667	0.213209	-0.0739466	0.024832	0.0613191	-0.0786689	-0.0139644	-0.0589666	0.0679892	0.0251373	-0.0132999	-0.0782704
Omy#S22934079	Dnl2 protein	-0.0229333	0.0928935	-0.00933477	-0.0787082	0.000867431		-0.000215169	-0.035161		-0.00124097	0.0106423	0.137771		-0.0344865	-0.0315227	-0.0285713
Omy#S23921949	Cornulin	0.0208403	-0.0964304	0.128064	0.0188242	0.0209613	0.0229829	-0.0242964	-0.104251	-0.061585	0.0781628	0.0581527	0.00476072	-0.0561496	0.012452	0.0107803	-0.0332677
Omy#S23923218	Serine protease inhibitor Kazal-type 4	-0.0276043	0.0879185	0.150627	-0.0888844	-0.0510863		-0.00428331	-0.0685713	-0.00433641	-0.00668361	0.0387551	-0.0385868		0.00687529	0.0328434	-0.0269833
Omy#S23923265	Tektin 2 (Testicular)	-0.025215	0.0902845	-0.0516656	-0.00153663	0.0447222		0.0432017	-0.00720753		-0.0871222	0.0211446	0.0538957		-0.00542473	-0.070674	-0.00440273
Omy#S23923938	Ubiquitin-like protein 7 [Salmo salar]	-0.023303	0.0105927	0.0164947	-0.0332389	-0.0185557		-0.00289189	-0.0138698	-0.0285454	-0.0395085	0.162491	-0.0354045		0.114459	-0.0335966	-0.0751227
Omy#S23926222	Egg envelope protein ZP2 variant C	-0.0246036	-0.0320869		-0.00634165	-0.0499462		0.0420464	0.00977565	0.000112952	-0.0464644	0.0447565	0.00613515		0.00591545	0.0793467	-0.0286458
Omy#S23929343	ribosomal protein L9 [Salmo salar]	0.0282539	0.0977438	-0.00136724	-0.0776931	0.034513	-0.000731843	0.00540256	0.0166041		-0.085464	-0.054588	-0.0657918		-0.0324508	0.0424431	0.0931268
Omy#S23929880	Heat shock 70 kDa protein 14 [Salmo salar]		0.0890691		0.00296807	-0.0587145		-0.00881993	-0.00462743		-0.0399171	0.130076	0.0138477	-0.0318644	0.0500001	-0.00292213	-0.139095
Omy#S23931376	hyopthetical protein [Oncorhynchus mykiss]	0.0178143	0.040804	0.0150201	0.0289277	0.0230522		-0.00958532	-0.0792172	-0.0103832	-0.0584514	0.253767	-0.0493038		-0.101844	0.027678	-0.098278
Omy#S23933808	Zinc finger protein	0.05746	-0.0777908	-0.020135	-0.108542	0.0727631	-0.00545494	0.0275866	0.0628081	-0.00301044	-0.107641	-0.0163793	-0.00637074		0.0680181	0.0119977	0.0446912
Omy#S23936045	Transmembrane protein 222	-0.103009	0.101084	-0.0124617	-0.0427192	0.00501878		0.0546694	-0.0737662		0.0628454	0.22937	-0.012624		-0.112678	-0.0481138	-0.0476142
Omy#S23938318	alpha2,3-sialyltransferase [Oncorhynchus mykiss]	-0.0701578	0.036029	-0.0825507	0.142579	0.0642248	-0.00790056	-0.0119505	0.0327542	-0.0926951	-0.00165616	-0.0305269	0.162114	0.0104137	0.0156864	-0.0814453	-0.0849183
Omy#S23938335	G-protein coupled receptor 161	-0.885995	-1.09245	-0.493385	-1.81443	0.0350705	-0.0444645	-1.06081	0.571423	0.983982	-0.265665	-0.191474	0.809562	0.462054	1.42301	0.489862	1.07373
Omy#S23945861	Ribosomal protein S2	0.14743	-0.0966922	0.0292877	-0.110373	-0.0401709	0.098527	-0.00396608	-0.0505852	0.0703436	0.00679119	-0.113572	-0.0599657	0.021303	0.0923174	0.0837579	-0.0744324
Omy#S27589842	Bardet-Biedl syndrome 4	-0.00352617	0.113698	0.0439444	-0.0317231	-0.0461262	0.0741406	-0.0251278	0.00497382	-0.062122	-0.162284	0.0127555	-0.0663272	-0.0130695	0.0881356	0.0564189	0.016239
Omy#S29715530	erythropoietin [Oncorhynchus mykiss]	0.0275981	-0.0326022	0.0248039	0.0874476	-0.0437025	-0.00549709	0.0409523	0.0916361	-0.0478153	-0.00317833	0.0387693	-0.03952	0.0102604	-0.0700633	0.0374618	-0.11655
Omy#S30697809	TNF-New isoform 2 [Oncorhynchus mykiss]	-0.029394	-0.0733753	0.133812	-0.0826788	-0.00900917	0.129432	0.0143615	-0.0741078	0.0489366	-0.0137604	-0.0921941	-0.0823125	-0.00767077	0.230531	0.00732569	-0.0998961
Omy#S32037811	ER lumen protein retaining receptor 2 [Salmo salar]	0.102627	-0.0584325		0.00529285	-0.0397553	0.00307895	-0.0298752	0.0208932	0.0119069	0.00820845	-0.0734473	-0.119232		0.0966239	0.0912329	-0.0191219
Omy#S32039662	Carbamoyl-phosphate synthase [ammonia], mitochondr	-0.00248686	-0.0198522	-0.0462595	0.0621832	0.0151371	0.0191398	-0.0266306	-0.000579118	-0.0264341	-0.0771402	-0.0903864	-0.00250569	0.0888691	0.0844646	0.00806381	0.0144169
Omy#S32044357	cytochrome b [Oncorhynchus mykiss]	0.213135	0.604219	0.288691	-0.253852	-0.678591	-0.240035	0.111931	-0.456731	-0.147223	-0.368	1.05029	0.0632015	0.870954	-1.41861	-0.0168572	0.377476
Omy#S32127562	Gap junction beta-6 protein [Salmo salar]	0.0128361	-0.0483161	0.0515894	-0.0646385	0.0186658		-0.0600729	0.0021808	-0.0162756	0.079101	-0.0466514	-0.0889508	-0.0568471	0.0858315	0.021166	0.110382
Omy#S32127909	apolipoprotein E [Oncorhynchus mykiss]	-0.0654657	0.196571	-0.150484	0.0932414	0.022937	-0.107322	0.0361857	-0.0261106	-0.0453442	0.123474	-0.0820192	-0.122619	-0.089605	-0.099651	0.135179	0.181032
Omy#S32714449	Ahsg protein - Ident 28	0.0946578	0.010292	0.0302028	-0.048392	-0.0613094	0.066835	0.0494533	-0.127939	-0.0372477	-0.0414917	0.0409629	-0.00601126	0.0821447	0.00239074	-0.00719826	-0.0473504
Omy#S32715160	Elongation of very long chain fatty acids protein 6	0.0479491	0.0399743	0.0969777	-0.0455611	0.0362085	-0.0370261	-0.0612658	-0.0569783		-0.0130816	0.0416794	0.00136414	-0.083987	-0.0226386	0.0608797	-0.00449486
Omy#S32891223	lymphotoxin beta 2 [Oncorhynchus mykiss]	-0.0620811	-0.0775272	0.0941076	0.0681361	-0.00750738	-0.00960982	-0.0518448	0.0521104	-0.0470715	0.0425329	-0.0388408	-0.153724	-0.00180733	0.307596	-0.0230517	-0.0914163
Omy#S34308849	Protein FAM63B	0.0201766	0.0888929	-0.0109004	0.0341171	0.0261793	0.0383267	0.0390288	-0.0675969		-0.0502676	0.0060506	-0.0747986		0.0078497	-0.0310493	-0.0260089
Omy#S34309284	Aquaporin 1a - Ident 33	0.109803	0.0136919	-0.0591026	0.0619594	-0.0232161		0.139623	-0.109053	0.00520928	-0.0854481	-0.0469962	0.014237	0.135692	-0.108846	-0.0974752	0.0499227
Omy#S34310737	Probable G-protein coupled receptor 132 [Salmo salar]	-0.153198	-0.0122675	-0.1637	0.056901	0.0687496	-0.137806	-0.155427	0.0855271	-0.0809947	0.252466	0.0839137	-0.105871	0.0202454	0.188381	0.0995809	-0.0465001
Omy#S34310750	Trehalase	-0.0425898	0.0312283	0.0485807	-0.0268341	-0.0628184	0.0775686	-0.0205506	-0.0569481	-0.0201482	-0.0239313	0.105812	0.0707516	-0.0533813	0.0128976	0.107342	-0.146979
Omy#S34312118	Glucosamine-6-phosphate isomerase [Salmo salar]		0.0334712	-0.034978	-0.0141228	0.013041	-0.0192511	-0.0421601	-0.0913895	0.103265	0.0640135	-0.0304486	0.0771395		-0.0425016	-0.00652722	-0.00955162
Omy#S34312525	Kinetochore-associated protein DSN1 homolog	0.0229333	0.10792	0.0855579	-0.0306584	0.0546128	-0.0324124	0.0116676	-0.0301962	-0.013759	-0.182825	-0.0433747	0.0252452	0.0448491	0.0745266	-0.0497839	-0.0443031
Omy#S34312977	Myosin-If [Salmo salar]	-0.102989	0.0588187	0.349613	0.021812	-0.103477	0.0468722	0.0468006	-0.149494	-0.210271	-0.0808713	0.0955903	-0.281469	0.177827	0.113601	0.111663	-0.0940306
Omy#S34313157	Zona pellucida glycoprotein 3a.1 - Ident 26	0.00685698	0.0409241	0.0162007	0.0272989	-0.023616	-0.0375033	-0.0613322	-0.000745417		-0.0119371	0.0808234	0.0383407		-0.0204476	-0.0495868	-0.00527632
Omy#S34313176	Zona pellucida glycoprotein 3a.1 - Ident 29	0.129979	-0.131195	0.0339568	0.0725608	0.0101481	-0.0315536	-0.0667261	-0.000971241	-0.0654721	0.0496106	0.143971	-0.146235	0.0354314	-0.117317	0.115041	-0.0312268
Omy#S34313239	synaptonemal complex protein 1	-0.167722	-0.910602	-0.385611	-0.94688	-0.0380363	0.194357	-0.559156	0.0969788	1.63723	-0.118945	-0.733713	0.0288408	0.595499	1.47496	0.0987019	-0.265899
Omy#S34313867	AF231708_1 vitelline envelope protein gamma [Oncorhynchus mykiss]	0.0166175	0.00174087	-0.0144595	-0.0114854	0.0898718	0.0347676	-0.00686803	0.00429177	-0.00692113	0.0368879		-0.0411715	-0.055502	-0.0457115	-0.0346085	0.0325504
Omy#S34314138	Tropoelastin 2	0.0211507	0.0450028	0.150771	0.0327951	-0.0497737	0.191895		-0.0735411	-0.0546349	-0.133524	0.0339368	-0.0774925	0.0508282	-0.0745162	0.0319295	-0.0948267
Omy#S34314709	Bucky ball	-0.0914229	0.00167369	0.158383	-0.195212	-0.121714	-0.308782	-0.058032	-0.121957	0.0256923	-0.125473	0.166298	0.153707	0.0397305	0.531214	-0.126232	0.0721269
Omy#S34314737	Von Hippel-Lindau disease tumor suppressor	0.0335268	-0.0186457	0.00337922	0.00709952	0.0411567	0.00556192		0.0232168	-0.0456178	0.00989952	-0.00973688	-0.0588692	-0.0400629	0.0193566	-0.0189478	0.0486831
Omy#S34315356	Protein kinase_ cGMP-dependent_ type I - Ident 25	-0.564394	-0.605673	-0.230719	-0.583405	0.15249	-0.593019	-0.564008	0.335443	0.738728	-0.187541	-0.275019	-0.427892	0.144579	2.09897	0.357522	0.203936
Omy#S34315458	Protein TSSC4 - Ident 36	0.159202	-0.00874236	-0.039608	-0.0213127	-0.00117086	-0.0225974	-0.0458604	0.0311476	-0.0197751	0.00933164	0.0332022	0.0286653		-0.0463611	0.00908854	-0.0652098
Omy#S34421816	Bud31 protein	0.0780335	0.0812195	-0.121516	0.0309004	0.109855	0.107042	-0.0636647	0.134449	0.0216907	-0.0622837	-0.0252503	-0.022356	0.00705536	-0.151485	-0.192695	0.0690065
Omy#S34421885	WD repeat domain_ phosphoinositide interacting 1	-0.000917488	0.0662628	0.13125	-0.0302703	-0.0715248		-0.0662734	-0.0127959		0.0187836	-0.11024	0.0550353		-0.0925605	0.0112853	0.101966
Omy#S34421972	Novel protein similar to vertebrate UDP-N-acetyl-alpha-D-galactosamine polypeptide N-acetylgalactosaminyltransferase family - Ident 97	-0.0993998	0.0691955		0.0193743	0.0236332			0.0258032		-0.023815	-0.0672768	0.0328067	-0.0463357	-0.0265137	0.14396	-0.0514323
Omy#S34422018	Probable phospholipid-transporting ATPase IF	0.0752946	-0.0981064	-0.0693823	0.0924009	0.0339871	-0.0559237	-0.0337893	-0.0818404		0.0489252	-0.0192646	0.0142034	0.0596482	0.0148658	-0.0244976	0.0434788
Omy#S34422055	TBC1 domain family_ member 20	-0.0627863	0.0789611	0.011073	-0.0203456	-0.00987012	-0.0106378	0.0291515	-0.0182101	-0.0575905	0.0959083	0.064623	-0.0252788		0.122002	-0.128034	-0.0689654
Omy#S34423169	Rufy3 protein - Ident 24	0.0187835	-0.108982	-0.0766909	0.0827848	0.0247861		0.0376356	0.00645775		-0.00710235	0.00465745	-0.189412	0.208559	-0.0686174	0.0324246	0.0347163
Omy#S34423886	succinate dehydrogenase complex subunit A flavoprotein [Salmo salar]	0.151696	-0.0799921	0.111386	-0.108609	0.1568	0.417849	0.347014	0.137168	-0.031291	-0.423402	-0.288025	-0.322648	0.713773	-0.371767	-0.247257	-0.162692
Omy#S34424427	OTU domain containing 7B - Ident 31	-0.02879	-0.0240953	0.0872917	-0.0291512	0.0547643	0.0781456	0.0149655	-0.0735038	-0.0979151	-0.123618	0.0494464	-0.0271015	-0.157363	0.312998	0.00792964	-0.0440026
Omy#S34425269	Probable RNA-binding protein 46	-0.0627416	0.013457	-0.0501761	0.0504706	-0.00140468	0.00658922	0.0527205	0.0579233	0.0159668	-0.0868034	0.00014762		-0.0259367	0.133593	-0.0533346	-0.050471
Omy#S34425314	Novel zona pellucida-like domain containg protein - Ident 23	-0.062309	-0.156159	0.0535597	0.096931	0.0244877	-0.0982545	-0.0277045	-0.0683132	-0.0438398	0.0120097	-0.0315986	-0.118166	0.0100655	0.443751	-0.0245033	-0.00995566
Omy#S34425451	Uromodulin	0.0353453	-0.0446148	0.0120406	-0.0182169	-0.0528804	0.200083	-0.0122466	-0.0492639	-0.0120501	0.0361096	-0.00926849	0.0118783	-0.000472188	0.0195739	-0.0236115	-0.092406
Omy#S34425495	WD repeat-containing protein mio	0.143871	-0.0714553	-0.0612858	-0.0450128	-0.0823105	-0.086872	0.19621	-0.0745196		0.115317	-0.0715517	-0.011002		-0.0826134	0.0431292	0.0880942
Omy#S34425530	caspase 8 [Oncorhynchus mykiss]	0.144322	0.0183535	0.00367877	0.177174	0.263072	0.0520393	0.313515	0.130023	-0.153931	0.0455375	0.00378517	-0.104421	-0.295362	-0.404974	-0.0405747	-0.152237
Omy#S34425539	Novel protein similar to vertebrateQ1LWV0 Novel protein similar to vertebrate	0.0836671	0.0421163	-0.0274576	-0.0606882	-0.115305	-0.00223006	-0.0570486	-0.00861356	0.106176	-0.0549006	0.208991	0.0969756	-0.0399438	-0.00712436	0.0265102	-0.191124
Omy#S34425625	ATG16 autophagy related 16-like 1 (S. cerevisiae)		-0.135327	-0.00449305	0.0510587	0.0181186	0.00165305	0.00774745	0.0192042	0.013876	-0.0326308	-0.0440935	0.0176469		0.0157299	-0.0263349	0.0978436
Omy#S34425700	Uromodulin	0.255041	-0.0179753	-0.202651	-0.030724	0.0872077	0.0210167	-0.10861	-0.061771		-0.0282718	-0.0576868	0.176015	-0.0129793	0.00706685	0.00994075	-0.035619
Omy#S34425726	WD repeat-containing protein 35	-0.117222	0.390028	0.199989	-0.0677669	-0.0449156	-0.0905246	-0.114682	-0.0738989	0.0118993	0.0116329	-0.0806543	-0.121301	0.00675806	0.12961	-0.0841446	0.0451909
Omy#S34425894	C-myb v-myb myeloblastosis viral oncogene homologue (avian)_ exon 1 and joined CDS	0.0599157	0.0136203		0.0808387	-0.0121223	0.0767077		0.0201962	-0.0307265	0.042653	-0.101151	-0.0365971	0.0374813	0.0495153	-0.12417	-0.0761612
Omy#S34425975	Wiskott-Aldrich syndrome_ like	-0.0288439	0.125203	0.0725605	0.0732994	-0.0179312	0.0256761	-0.0569797	-0.00170215	-0.0277133	-0.0111997	0.0435495	-0.0968418	-0.0220514	-0.000920773	-0.0781354	0.00203071
Omy#S36164915	putative interferon-alpha/beta receptor alpha chain [Oncorhynchus mykiss]	-0.40341	-0.482999	-0.0816392	-0.590657	-0.027703	-0.152132	-0.390625	-0.0198194	0.755058	-0.342383	-0.121158	-0.131428	0.133992	1.75412	0.0628938	0.0378933
Omy#S48425294	CF191 protein [Oncorhynchus mykiss]	0.0948573	-0.0240393	-0.0756908	-0.0682695	0.0356514	-0.000638436		-0.051893	0.0107279	0.0522217		-0.0654513	0.0157456	0.0131144	-0.0753768	0.139041
Omy#S50900604	Leydig cell tumor 10 kDa protein [Oncorhynchus mykiss]	0.34467	-0.0197037	0.134657	-0.272931	-0.457408	0.291693	0.589677	-0.0481083	-0.219529	-0.223337	0.22965	0.16874	0.290544	-0.69699	-0.246158	0.134538
Omy#S51823513	Claudin-3 [Salmo salar]	0.100772	-0.198855	-0.0807941	-0.179286	-0.314899	0.49769	0.124522	-0.203975	-0.00664764	0.0510352	0.224751	0.364012	0.0500825	-0.147116	-0.134026	-0.14727
Omy#S51823807	Low density lipoprotein receptor-related protein 6	0.0954742	-0.0756433	-0.0907079	0.00310212	-0.0600578	0.0100562	0.10398	-0.00112251	-0.0360018	0.065243	-0.00201441	-0.0767057	0.0258493	0.00220827	-0.00509061	0.041431
Omy#S51824791	prion protein [Salmo salar]	-0.0487613	-0.0459787		0.0156606	0.0543457		0.0180028	0.0746997	0.0587737	-0.027346	-0.0299555	-0.00746995		-0.00768405	-0.0265327	-0.0277548
Omy#S51825743	Lectin precursor [Salmo salar]	0.0326647	-0.0892731	0.00820813	-0.0214103	-0.0564749	-0.0664113	0.0754776	0.00825366	0.0416145	-0.0194121	-0.0121421	-0.0929737	-0.00412254	0.223788	-0.0960466	0.0682596
Omy#S51826902	Protein FAM183B	-0.162461	0.0527177	0.343513	0.108945	-0.0440272	-0.165755	-0.0503531	-0.00140324	-0.216371	0.223934	0.042418	0.103269	-0.266085	0.107501	-0.0732302	-0.00260797
Omy#TC132744	HMGA2e	-0.0844286	-0.0873861	-0.147131	0.0203984	0.0820589	0.0777528	0.0565875	-0.0994101	0.142246	-0.0680836	0.0990483	-0.0253376	-0.0165752	0.0296819	0.114279	-0.0937001
Omy#TC133211	Strn3 protein - Ident 43	-0.0152549	-0.0932765	-0.0307773	0.0353552	-0.00105547	0.111497	-0.010678	0.0475199	-0.0509311	0.0486316	-0.0207955	-0.0876965	0.0115102	-0.0882175	0.070707	0.0734613
Omy#TC133924	choriogenin L [Oncorhynchus masou]	-0.0581163	-0.0247122	0.0715717	-0.0797127	-0.0399476	-0.0529376	-0.0329378	0.0183994	0.00601828	-0.0411161	0.0153827	0.0171706		0.235602	-0.0197325	-0.0149319
Omy#TC134009	Mitochondrial ribosomal protein S22 - Ident 28		-0.0440449	-0.0303387	0.0560109	0.0682099		0.0158609	-0.0010977		0.0188149	0.000305398	-0.0102892		0.001992	-0.0999554	0.0245319
Omy#TC134270	Protein FAM179B	0.0914229	-0.0348711	-0.0826021	-0.00169657	0.0732713	0.062983	-0.0459718	0.059986	-0.0402302	0.00450266	-0.0476758	-0.0805675	-0.030647	-0.00134203	-0.00978918	0.0832272
Omy#TC137682	Ribosomal protein S20 - Ident 32	-0.111947	0.0918251	-0.0215427	-0.00431772	-0.00491612		-0.0455053	-0.0214972		-0.0491629	-0.0781004	-0.0230094		0.194037	0.0356284	0.0385088
Omy#TC138560	Ankyrin repeat domain-containing protein 57 [Salmo salar]	0.0810137	-0.0679948	-0.18509	0.0277053	0.0574208	0.0826466	-0.122264	-0.0679251	-0.0124037	0.0480531	0.0560273	0.0313082	-0.041525	0.0780362	0.0114201	0.0235707
Omy#TC139444	Novel protein similar to DNA polymerases	-0.0460345	-0.0151105	-0.062753	0.0113564	-0.0336917	0.104603	0.0152978	-0.0453031	0.0179705	0.014272	-0.0424207	0.0235509		0.0219268	-0.0160097	0.0523461
Omy#TC142234	HSPB1-associated protein 1 homolog	-0.0689061	0.0847435	-0.0890404	-0.0502724	-0.0594337		-0.098042	0.00290674		-0.132778	-0.0643093	0.0611935		0.214995	0.118638	0.0803055
Omy#TC142348	Protein tyrosine phosphatase_ receptor type_ M - Ident 29	0.072044	0.0299371	-0.0401542	0.0772348	-0.0840969		-0.0691646	-0.019525	-0.109335	-0.0150715	0.0153166	-0.0986361	0.000962549	0.256361	0.0141554	-0.0300278
Omy#TC144391	Zona pellucida glycoprotein 3a.1 - Ident 26	0.084575	-0.0863138	0.0234218	0.0333866	0.118251	0.043995	-0.0358866	-0.0851086		0.071069	-0.0803014	-0.0148542		-0.0987966	0.0288159	-0.00225319
Omy#TC146956	Frizzled homolog 2	-0.0589957	0.099178	-0.221971	0.363266	0.125099	-0.0615023	-0.140346	0.171281	0.158733	-0.0371334	-0.186366	-0.118284	-0.0471062	-0.14628	-0.0209481	0.121371
Omy#TC149777	Stat5.2 - Ident 41	-0.0104846	-0.0891219		0.0848567	-0.0103636	-0.00834203	0.0360838	-0.0235127		0.0985217	0.0268278	-0.135715	0.178739	-0.018873	-0.0640227	-0.0645926
Omy#TC150321	Beta-2b-adrenergic receptor - Ident 21	-0.0170122	-0.00820443		0.0142419	0.0516687		-0.0506784	0.0326396	0.0934206	-0.0274538	-0.0950691	0.0269579	-0.0183378	0.0330552	-0.0161391	-0.0190887
Omy#TC151869	Iodothyronine deiodinase		0.0814633	0.102974	0.0320007	-0.0652971		-0.0705637	0.0127543		-0.0473391	0.0136463	-0.0498022		0.0419813	-0.0128444	-0.038974
Omy#TC152246	Regulator of chromosome condensation (RCC1) and BTB (POZ) domain containing protein 1 - Ident 34	-0.0128989	-0.0459438	-0.0385149		0.0159254		0.00843075	0.0189841		-0.0707061	0.0864051	0.0329801		0.0158044	-0.00254825	-0.00791755
Omy#TC154491	E3 ubiquitin-protein ligase rnf152 - Ident 33	-0.0277169	0.00244475	-0.0654401	0.131202	0.0983919	0.0396292	-0.00279661	-0.0711032	-0.00368885	0.0430662	-0.0660255	0.0109476		-0.0451462	-0.0237375	-0.0200261
Omy#TC154935	ATP-binding cassette sub-family B member 8, mitochondrial precursor [Salmo salar]	-0.0235601	0.00660158	-0.00906787	-0.0466495	-0.043179	0.043786	-0.0414101	-0.0669464	0.0510997	-0.00184334	0.0812612	0.0151044	0.0108004	-0.0409894	0.080862	-0.0158693
Omy#TC159147	Zinc finger_ BED domain containing 4 - Ident 22	0.0344645	-0.0602073	-0.0935145	0.0231784	-0.0382256	-0.0505833	0.0481932	-0.0431158	0.0462945	-0.0240625	0.0488423	0.0507931	0.0488486	0.110151	-0.00875867	-0.0922979
Omy#TC162812	Homeobox protein Dlx4a - Ident 17	0.0451369	0.0381132	0.0128157	0.0259055	-0.0258896		-0.0548944	0.0773683		0.0337387	-0.0424047	0.00162013	-0.0562247	0.00713323	-0.033065	-0.0293536
Omy#TC163084	Novel protein similar to humna DNA-directed polymerase theta (POLQ) - Ident 94	0.00876075	-0.0700204	0.0332927	-0.0423229	-0.0557876	-0.0356399	0.0105312	0.000411768	0.0322398	0.0134732	-0.0357429	0.0590874	-0.0670908	0.144716	0.046344	-0.0422526
Omy#TC164673	Methyltransferase-like protein 14	0.18723	-0.0155698	-0.0529001	-0.0729086	-0.0527861	-0.0135492	-0.0157106	-0.12552	-0.00794074	-0.114871	0.0604903	-0.0720992	0.10353	0.155037	0.073552	-0.0359842
Omy#TC165041	Adenosine deaminase - Ident 48	0.140043	-0.082329	-0.0197973	-0.0533135	0.122037	0.00337053	-0.000576462	-0.00780818	0.0245124	0.0018897	-0.147925	-0.0833914	-0.0786971	0.201907	-0.0546656	0.0347453
Omy#TC165588	Laminin alpha 1 - Ident 37	0.0556126	-0.122612	0.0496047	0.00659926	-0.0250194	0.0262405	-0.0891046	-0.0344176		-0.0899396	0.20953	0.0634862	0.177611	-0.0294803	-0.10197	-0.0961401
Omy#TC166496	cytochrome oxidase subunit III [Salmo salar]	-0.00934247	0.0234016	0.0457738	-0.0298482	0.00861439	0.103761	0.0138371	-0.0495451		0.0116266	-0.0461535	0.0231638	0.0222571	-0.0240163	-0.0155373	-0.0779928
Omy#TC167283	Myeloid/lymphoid or mixed-lineage leukemia protein - Ident 68	-0.0783262	0.0339572		-0.0190617	0.0150439	-0.0745037	-0.0529537	-0.054079		-0.0168446	-0.0399099	0.125658	0.0918885	-0.00328573	-0.0421848	0.114601
Omy#TC167428	P2Y purinoceptor 1 [Salmo salar]		0.0581118		0.0475918	-0.000881282		-0.00237598	0.00314032		0.0121111	-0.102284	-0.0366901		0.0330609	-0.0200175	0.00823262
Omy#TC167614	Rho guanine nucleotide exchange factor 39	0.0388479	-0.00355792	0.144987	-0.0977739	-0.0502917	-0.0129615	0.0337036	-0.0472124	-0.050713	-0.0132289	0.0708202	-0.0509917	0.0494561	0.0995818	-0.0898634	-0.020802
Omy#TC167647	Capg protein	0.044673	0.098202	0.103031	-0.000686668	-0.0623317	0.0666432	0.048392	-6.42681e-05	-0.0846598	0.00688652	0.0837203	-0.128869	-0.0756749	0.00207953	-0.0522713	-0.04907
Omy#TC167727	Protein FAM214A	0.0212232	-0.00278681	0.212209	-0.0574842	-0.0508247	-0.0130618	-0.00818704	-0.0476299		-0.0119113	0.117129	-0.0825472	-0.0480613	0.0176485	-0.0242896	-0.021426
Omy#TC168464	Unconventional myosin-Ib	-0.0397761	0.0353086	0.0533562	-0.0658215	0.024696	0.175985	0.0273817	0.00811496	-0.0570349	-0.0195508	-0.0122808	0.0735897	-0.0515558	0.0144222	-0.0282584	-0.138577
Omy#TC169702	UDP-glucuronosyltransferase 2B10	-0.0454672	-0.00153497	0.160702	-0.0109957	-0.0736263		-0.00777399	0.0506869	0.019142	-0.0532121	-0.0162419	-0.0188108		-0.0106411	-0.0190883	0.0268611
Omy#TC170762	AF125208_1 cytochrome b [Oncorhynchus mykiss]	-0.0194868	-0.0983568	-0.115929	0.0298286	0.0564943	-0.00939137	-0.0153572	-0.0169637		0.0971547	-0.0248557	-0.0950408	0.164423	0.0572745	-0.0270228	0.0172279
Omy#TC172588	Transposase - Ident 95	-0.126718	0.0309806	0.174781	-0.0959333	-0.00791692	-0.101878	-0.0450496	-0.154613	0.0717253	0.243816	-0.039751	0.0658923	0.0138865	0.0918683	0.0875003	-0.208591
Ssa#AM041853	Complement component 1 Q subcomponent-binding protein, mitochondrial precursor [Oncorhynchus mykiss]	0.0986154	-0.0274466	0.0295331	0.0511634	0.0330502	-0.0060496	0.0794044	-0.0776286		-0.0525956	-0.0729321	-0.0628648		-0.0285905	0.0819674	-0.0456261
Ssa#AM041857	Ig kappa chain V-III region MOPC 63 precursor [Salmo salar]	-0.00205049	0.771645	-0.0151944	0.113203	0.190994	-0.235317	0.00219326	0.316395	-0.175467	0.216388	-0.351275	-0.309197	-0.410473	-0.225042	0.237918	-0.124719
Ssa#AM397501	NADH dehydrogenase flavoprotein 2, mitochondrial precursor [Oncorhynchus mykiss]	0.181275	0.0833041	0.0154161	-0.0160026	0.111728	-0.057756	-0.101223	-0.0138671	0.0200694	-0.0585575	-0.162228	-0.0209357	-0.043965	0.0603711	-0.0683022	0.0706732
Ssa#AM412188	Fructose-bisphosphate aldolase, muscle type [Salmo salar]	-0.0791268	0.0468596	-0.0531193	-0.00632642	-0.0221313		0.0349909	0.00884828	-0.032121	0.126089	-0.0141459	0.0971201		0.00893338	-0.0371722	-0.0786983
Ssa#BG934613	Scube1 - Ident 99	-0.0797165	0.111584	0.0892211	-0.0799165	0.058276	0.0804458	0.0153308	-0.0719142	-0.0100958	-0.0671296	-0.0397115	-0.0798355	0.0485123	-0.0606505	0.226404	-0.140803
Ssa#BI468111	Small proline-rich protein 2H [Salmo salar]	0.075634	-0.0963284	-0.098391	0.0305033	-0.0102796	-0.0599516	0.0306863	-0.0200642		-0.0597019	-0.0634647	0.19507	0.0630695	0.0575499	0.0211242	-0.0654557
Ssa#CA037592	Unconventional myosin-Ib	0.0572638	-0.0282783	-0.182914	-0.13867	-0.154637	0.421718	0.168518	-0.113914	-0.0593934	-0.212245	0.0916569	0.397926	0.0892414	-0.313526	-0.152886	0.130139
Ssa#CA041487	Carboxylesterase	-0.0215586	0.0680444		-0.0241505	0.00726569		-0.000228908	0.0103244		0.0228544	-0.100583	-0.0330246		0.0532544	-0.0112079	0.0290104
Ssa#CA042007	UDP-glucuronosyltransferase 2A2 [Salmo salar]	0.0186091	-0.0222044	0.125023	0.059831	-0.0696166	0.0167876		-0.0029313	0.030049	0.0193734	-0.0260047	-0.0703284	-0.0172084	-0.12016	0.0986288	-0.0398481
Ssa#CA046507	NILT3 leukocyte receptor precursor [Oncorhynchus mykiss]		-0.0467324	-0.0393894	-0.0164763	0.0165267		0.00716078	-0.0378922		0.0733817	0.0184207	-0.0250879		0.0148346	-0.00331282	0.0385667
Ssa#CA047319	RNA 3-terminal phosphate cyclase-like protein [Salmo salar]	0.284238	0.011573	0.0804371	-0.143127	-0.324717	0.362743	0.0764273	-0.164302	-0.110391	-0.208859	0.214037	0.195037	0.0823695	-0.246689	-0.14344	0.0346623
Ssa#CA051798	Protein SFI1 homolog [hSFI1]	-0.0317049	-0.00135017	-0.0174133	-0.0551265	-0.0504879	0.0363066	-0.0502252	0.144549	-0.00738474	-0.00996372	-0.070075	0.00846448	0.00347498	-0.0494224	0.0306764	0.119682
Ssa#CA055295	Na+/K+ ATPase alpha subunit isoform 9 - Ident 30	-0.0780732	0.157288	0.0130424	0.0269236	-0.0571488		-0.0767008	0.169715	-0.103954	0.0450319	0.011975	-0.0772376		-0.0596567	0.00942068	0.0193749
Ssa#CA057088	Elongation factor 1-gamma [Salmo salar]	0.107519	-0.0535403	0.00500685	-0.0281907	-0.0348631		-0.024983	0.163684	-0.04431	0.0131006	-0.0685551	-0.0166302	0.0234316	-0.0767662	0.0493256	-0.0142297
Ssa#CA060625	AF465782_1 ubiquinol-cytochrome c reductase core I protein [Oncorhynchus mykiss]		0.107376		-0.0184767	0.0211818			0.0270671	0.0620281	-0.0197918	0.001669	-0.0606163		0.0004286	-0.0932628	-0.0276031
Ssa#CB499221	Ewing sarcoma breakpoint region 1b	0.0366902	-0.103722	-0.0455935	0.0373553	-0.0472749	0.0449357	-0.00987635	0.0829238	-0.00500385	-0.0556812	-0.121348	0.0407617	0.0124878	0.0865406	0.0779529	-0.0311488
Ssa#CB500159	Nuclear factor of activated T-cells 5_ tonicity-responsive		0.0486866	0.0302371	0.0377111	-0.0067467	-0.0597743	-0.0868236	0.200285	-0.053747	-0.0021152	0.0096446	0.0103442	-0.0483489	-0.0916009	-0.0274553	0.0397035
Ssa#CB502155	UDP-glucuronosyltransferase 2A2 [Salmo salar]		-0.0255545	0.004745	-0.0369412	0.0417688	0.0213104	0.0795729	0.0432523	0.0331906	-0.0069218	-0.0496683	-0.040726		0.0439917	-0.0738024	-0.0342175
Ssa#CB504062	gastric chitinase [Oncorhynchus mykiss]	0.0332841	0.0279166		0.0171893	0.0997741		-0.0455756	-0.0350913	0.0458457	-0.0233259	0.037335	-0.0823941	-0.013152	0.0654011	-0.112208	-0.0149986
Ssa#CB509846	Neuromedin-B	0.0251247	0.0234287	0.00387637	0.0238582	-0.0632062	0.0306646	-0.126839	-0.0268853	0.0506782	-0.122351	0.0499556	0.0278451	0.0475965	0.0766207	0.12071	-0.141078
Ssa#CB510988	Acetyl-CoA acetyltransferase, cytosolic [Salmo salar]	0.039796	-0.00788635	0.149636	-0.0120667	-0.0446568	0.0475845	-0.00742045	-0.00747655	-0.00109575	0.117204	-0.161052	0.0436409	-0.0294378	-0.122175	0.0235967	-0.028192
Ssa#CB511373	Eukaryotic translation initiation factor 4H [Salmo salar]	-0.248456	-0.226967	0.0258033	0.00622669	0.0574987	-0.233137	-0.142882	-0.0122634	-0.0513839	0.0870247	-0.157933	-0.144308	0.0528017	1.04953	0.0992847	-0.160837
Ssa#CB516556	Tbx15 protein	-0.0886222	-0.0179173		-0.036659	-0.00524284		-0.0685925	0.0353079		0.0909599	0.0378959	0.0654489		-0.00536384	-0.0237164	0.0165019
Ssa#CB516973	Armadillo repeat-containing protein 8 - Ident 97	0.111455	-0.161815	-0.0717763	0.219597	-0.124251	0.0779307	0.0242361	0.00496933	0.1165	0.0795573	-0.0516339	-0.096258	0.095159	-0.094068	-0.0993309	-0.0302695
Ssa#CB517305	Solute carrier family 25 member 40 [Salmo salar]	0.0332433	-0.0244777	0.0331545	0.00327054	-0.0375227	0.00149977	-0.0340181	-0.0325858	-0.0429161	0.00484812	0.0476537	0.0203067	0.0634468	-0.0604175	0.133241	-0.108727
Ssa#CB517372	B- and T-lymphocyte attenuator		0.0860964	-0.030018	-0.00704897	-0.0929816		0.0167306	0.0674354		-0.00847268	0.0699004	0.0414064		-0.0391829	-0.0481252	-0.0557401
Ssa#CK873572	Leucine rich repeat containing 8 family_ member A	0.0993748	-0.0647594	-0.0534398	0.0569222	0.136114	0.0140894	-0.0765695	-0.00410406	-0.0317842	0.0163243	-0.0959538	-0.00642321		0.00126155	-0.0425575	0.0515058
Ssa#CK874742	Dexamethasone-induced protein homolog	0.17761	-0.0221879		-0.0376068	0.0900669			-0.0564833		-0.0933439	-0.0057932	-0.045902		0.023849	-0.0292294	-0.0009793
Ssa#CK878635	collagen Type XI Alpha2 [Salmo salar]	-0.0502201	-0.039943	0.119528	0.10495	-0.0291831	0.0190524	-0.0940305	-0.0393953	0.00355659	0.0161987	0.0873713	-0.0501628	-0.124271	0.244821	-0.107487	-0.0607866
Ssa#CK879305	Cell cycle control protein 50A [Salmo salar]	-0.00374187	-0.190912	-0.0381649	-0.175613	0.295871	-0.199259	-0.112661	0.0547953	0.0330343	-0.00249357	-0.384636	0.010329	-0.124241	1.10115	-0.133127	-0.130328
Ssa#CK881306	WD repeat domain 16 - Ident 28	-0.0629128	-0.0761976	0.0263159	-0.0927307	-0.0882065	-0.0439307		-0.0105884	-0.0409854	0.0597622	0.22351	-0.0828073	0.02035	0.135376	-0.0076203	0.0406658
Ssa#CK881466	Ig kappa chain V-IV region JI precursor [Salmo salar]	-0.0658355	0.406949	0.129457	-0.0354292	-0.14175	-0.237116	0.170982	0.0457587	-0.16999	0.547302	-0.310675	-0.245826	-0.220871	-0.281255	0.363968	0.0443301
Ssa#CK884031	E3 ubiquitin-protein ligase RNF128 precursor [Salmo salar]	-0.0588299	0.0498755		-0.0403899	0.0306533			0.0121173		0.00188703	0.0516658	0.00995953		0.00811633	-0.0328538	-0.0322014
Ssa#CK885088	Repetin (OrthoDB)	-0.516335	0.211914	-0.518907	-0.53817	-0.693954	-0.705766	-0.514865	-0.67395	0.0591926	-0.420072	0.520463	1.55532	1.32143	-0.0768851	-0.0328036	1.02338
Ssa#CK885136	Novel protein with Zinc finger_ C3HC4 type (RING finger)_ B-box zinc finger and SPRY domains - Ident 62	-0.200377	-0.450089	-0.159461	-0.401477	0.202813	-0.203935	-0.377798	0.0891675	0.23173	-0.153408	-0.241818	-0.340431	0.100168	1.75757	0.152301	-0.0049524
Ssa#CK887383	Protein disulfide isomerase associated 4 - Ident 25	-0.165083	0.021869	-0.190983	0.0715955	0.0496633		0.0876396	0.115736	-0.0225704	0.0398942	0.167992	0.0832002		-0.0650071	-0.0954823	-0.098463
Ssa#CK890092	myosin heavy chain [Oncorhynchus mykiss]	-0.0257579	-0.1168	0.0895297	-0.0266866	-0.0624498	0.0318171	0.0836146	0.0688623	0.0520328	-0.066821	0.128072	0.092946	-0.101874	-0.0603419	-0.0458121	-0.0403313
Ssa#CK890242	C-reactive protein precursor [Salmo salar]	0.0330965	-0.0452487	-0.0955604	-0.104174	0.0631826	0.121925	-0.0565437	-0.0129799		-0.00511771	0.072347	-0.0188444	-0.0405983	-0.0104424	0.0736098	0.0253488
Ssa#CK897399	Interferon regulatory factor 9 [Salmo salar]	0.0830669	-0.0027014	-0.108973	0.0367844	-0.0733317	0.118496	-0.0084014	-0.0100079	0.0239286	-0.0546984	-0.0603945	0.042104	0.0125154	-0.0082135	0.0265668	-0.0167408
Ssa#CK990891	Acylpeptide hydrolase	0.132079	-0.13709	-0.00142885	0.138895	0.0344514	-0.000793445	-0.0821143	0.0165425		0.00313045	-0.0188004	0.0146677		-0.0567544	-0.0240334	-0.0187515
Ssa#CL121Contig1	AF133701_10 NADH dehydrogenase subunit 4 [Salmo salar]	0.154226	0.542036	0.634284	-0.476012	-1.14233	-0.376439	0.374265	-0.693424	-0.145656	-0.360226	1.19541	0.533401	0.224768	-0.842546	0.148661	0.229585
Ssa#CL21Contig1	Fragile X mental retardation_ autosomal homolog 2	0.469432	1.07586	0.962157	0.606831	0.30112	-0.48694	0.437255	0.341177	-0.450401	0.582087	-0.213091	-1.04497	-0.699712	-1.54464	-0.418743	0.0825697
Ssa#CL330Contig1	Vascular endothelial growth factor receptor 2 [VEGFR-2]	-0.0596334	-0.145018	0.121191	-0.0392966	-8.13436e-05	0.0604546	0.0999117	0.117196		-0.0378694	-0.124171	-0.0749598		0.265365	-0.189381	0.00629426
Ssa#CL447Contig1	NADH dehydrogenase subunit 2 [Salmo salar]	-0.162705	0.190503	-0.0306037	-0.32518	-0.649609	0.090133	-0.0616217	-0.311797	-0.000898671	-0.294826	0.763061	0.325632	0.316101	0.121565	-0.0984633	0.128709
Ssa#CL61Contig1	adenosine triphosphatase subunit 6 [Salmo salar]	0.543267	0.613203	0.384694	-0.576701	-0.92795	-0.0679165	0.686073	-0.66164	-0.718485	-0.398152	0.958028	0.61413	0.448846	-1.20057	-0.152943	0.456114
Ssa#CN442489	AF281355_1 differentially regulated trout protein 1 [Oncorhynchus mykiss]	-0.0293813	0.00041121	0.0184698	0.0280745	-0.0617029	0.119081	-0.00957451	-0.00071709	0.0351784	0.0766722	-0.103588	-0.0410008	-0.0260439	0.00027921	-0.00340519	-0.00275279
Ssa#CX353229	aryl hydrocarbon receptor 1 beta-like protein [Salmo salar]	0.00893269	0.00397959		0.114661	-0.021763	-0.0431896	-0.0118312	0.0105555		0.0330123	-0.0128923	-0.0462378		0.0398746	-0.0362239	-0.0388778
Ssa#CX353350	Zinc finger protein ZNF-U69274 - Ident 92	0.0281538	0.0938141	0.0267084	-0.0858994	0.033136	0.094961	-0.0840415	0.0167151	0.000876433	-0.0469446	0.0816696	0.0155128		-0.040581	-0.0191723	-0.114909
Ssa#CX355430	AF465782_1 ubiquinol-cytochrome c reductase core I protein [Oncorhynchus mykiss]	0.0167378	-0.0641518	-0.00771881	-0.0373372	-0.0724018	0.0652881	0.240396	-0.00767328		0.0165114	-0.028069	0.0578015		-0.001366	-0.187221	0.0092041
Ssa#CX356664	Elongation factor 1-gamma [Salmo salar]		-0.00250177	0.198456	0.0362326	-0.11071	-0.0541692	0.0906912	-0.0129405	-0.0500414	-0.106052	-0.089177	-0.139103	0.254407	0.0635283	-0.0628643	-0.015757
Ssa#CX357096	P2Y purinoceptor 1 [Salmo salar]	0.0105558	-0.0277114	-0.058577	0.0335519	-0.0201399		-0.0102081	0.0121786		0.0773921	-0.0530992	-0.0446147		0.0414977	-0.0775854	0.11676
Ssa#CX357873	Polymerase (RNA) I polypeptide E	-0.125659	-0.0854286	0.0692804	-0.19832	0.000541075	-0.0240223	-0.11387	0.124087	0.169023	-0.22018	0.0257303	-0.0312712	0.0246	0.422902	0.0306614	-0.0680765
Ssa#CX358130	Carbonic anhydrase 9		-0.0560378		0.0240836	-0.0509451	0.0780056	0.137437	-0.04698		-0.0271065	0.00868906	-0.0344258		0.0542846	-0.0126299	-0.0743739
Ssa#DN047569	Nattectin precursor [Salmo salar]	-0.00380482	-0.0249548	0.0387883	0.0576964	0.00846108	-0.0822418		0.122115	-0.0730593	-0.0807879	-0.0262933	-0.0720164	0.0279799	0.141808	-0.0438918	0.010202
Ssa#DN139955	Transposase - Ident 95	0.0025669	0.0737289	0.00430751	-0.0705851	-0.0625699	-0.0226536	0.118261	0.00778044	0.0405116	0.133021	0.0172872	0.00546129	-0.0531328	-0.0646455	-0.0985347	-0.0308045
Ssa#DN162500	Ran-binding protein 10 [RanBP10]	-0.14804	-0.132325	0.0558164	0.0814608	-0.0294971	-0.151729	-0.077879	-0.0313607	-0.0443352	0.240024	0.10558	-0.204056	-0.0361523	0.662774	-0.118799	-0.171485
Ssa#DR695971	Immunoglobulin iota chain	0.013385	0.0346638	0.00791611	0.0235084	-0.0336338		-0.0613837	0.00329231		-0.0655966	0.152922	0.00161451	-0.00472989	0.00981031	0.0201895	-0.101958
Ssa#DW468805	Protein SSUH2 homolog	0.0911601	-0.144981	0.243318	-0.0127475	0.0682397	-0.0463919	-0.109932	-0.00698293	-0.00399403	-0.108212	-0.0728161	-0.00899653	-0.088727	0.0881842	0.0796105	0.0332677
Ssa#DW469229	collagen Type XI Alpha2 [Salmo salar]	0.0377296	-0.082016	0.084135	-0.0997376	0.0203249		0.0617039	-0.0165782		-0.0679337	0.0286735	-0.0128942	0.0265664	0.102989	-0.0149998	-0.0679627
Ssa#DW470032	Serine/threonine-protein kinase ULK4	0.0712848	-0.0873504	-0.0296968	-0.0186844	-0.0547307	-0.0172581	-0.0591276	-0.0881964	0.0426115	-0.0171435	0.112334	0.00751203	-0.0504344	0.0938542	0.0676482	0.0273775
Ssa#DW470717	Novel protein similar to vertebrate piccolo (Presynaptic cytomatrix protein) (PCLO) - Ident 84	0.0178643	-0.0640496	0.0424898	-0.0959079	-0.00942687			0.0536218		0.0155567		0.00762433		-0.016763	-0.0247666	0.0737568
Ssa#DW471462	Ig kappa chain	0.695681	1.95472	0.574531	0.359617	0.362604	-0.648215	0.40854	1.09045	-0.565731	0.515933	-1.63921	-1.15145	-0.979509	-1.65282	0.629423	0.0454317
Ssa#DW471899	immunoglobulin mu heavy chain [Oncorhynchus mykiss]	-0.00342076	0.10656	0.0844715	-0.0224246	-0.0341165		-0.0241847	0.0767215		-0.023614		-0.0585912		-0.0263127	-0.0238571	-0.0512313
Ssa#DW472642	Ig heavy chain	0.00623134	0.860481	0.0636465	0.0387898	-0.314486	-0.0336139	-0.218592	0.210687	-0.0398955	-0.24057	-0.296692	0.00834724	-0.132927	-0.132297	0.346133	-0.125245
Ssa#DW473052	T-cell receptor beta chain 3 variable region		0.0113392	0.152942	-0.0417163	-0.0471562		-0.0379015	-0.135948		-0.0436744	0.169873	0.00892518	0.0100673	0.00870548	-0.029599	-0.0258558
Ssa#DW534791	TPA_exp: claudin 25b [Salmo salar]	0.127143	-0.0715426	-0.0673143	0.0376321	0.0304093	-0.00614312	-0.0404379	-0.0400133		0.0446191	0.00881426	-0.0719011	0.0555463	-0.066725	0.07968	-0.0197665
Ssa#DW536554	Adipocyte enhancer-binding protein 1	-0.128805	-0.384312	0.0306505	-0.472462	0.0239038	-0.310739	-0.107121	0.245325	0.456714	-0.190989	-0.12965	0.0716673	-0.227216	1.288	0.0305928	-0.19556
Ssa#DW540098	Mitogen-activated protein kinase kinase 5 - Ident 93	0.00353608	-0.113092	-0.0677391	0.00254891	0.127681	0.00730774	0.0049076	-0.0763083		0.11396	-0.0403152	0.108575	-0.0279756	-0.0846964	0.0410232	0.000587126
Ssa#DW540345	Anaphase-promoting complex subunit 4		-0.0701963	0.10138	-0.0904732	-0.120401	0.0671966		0.165059	-0.0377005	-0.0486636	0.0438054	0.00603421	0.0327386	0.00335391	-0.00967349	-0.0424588
Ssa#DW540570	PHD finger protein 21A	0.010172	-0.00924032	0.0539957	-0.0209095	0.0950756	0.0300084	0.0280212	-0.0528948	-0.0563954	-0.0189113	-0.0478488	0.00724219	-0.0036218	-0.0597843	0.0194596	0.0256318
Ssa#DW541505	Butyrophilin subfamily 1 member A1 precursor [Salmo salar]	0.0153819	0.00808384		0.0388054	0.0287764		-0.0951942	-0.0586646		-0.00227206	-0.0551418	0.128987		-0.0520385	0.122847	-0.0795699
Ssa#DW543767	Zinc finger_ DHHC domain containing 16 - Ident 92	0.189174	-0.0132303	-0.177709	0.0864715	0.00315453	0.0422406	-0.0127644	0.0800937	-0.00643967	-0.0584954	-0.0783006	-0.0693955	0.00891391	-0.051022	-0.0348711	0.0921786
Ssa#DW543923	Zinc finger ZFPM1	0.107098	0.113903	0.968713	0.205787	-0.00788728	-0.213168	-0.0640305	-0.11744	-0.257734	0.4406	0.125268	-0.682734	0.0208081	0.359982	-0.00478688	-0.99438
Ssa#DW549074	Splicing factor, arginine/serine-rich 5 [Salmo salar]		-0.0131094		0.0477152	-0.113529	0.125016	0.0464232	0.0595792	0.0288159	-0.0846541		-0.037367		0.0613912	0.0129761	-0.133257
Ssa#DW552673	immunoglobulin tau heavy chain constant region membrane form [Salmo salar]	0.0902692	-0.146758	-0.174148	0.0892337	0.0063075	0.142643	0.103647	-0.0571211		0.114635	-0.0746488	-0.0660516	0.157929	-0.125056	0.0212609	-0.082144
Ssa#DW554273	Ataxin 10 - Ident 99	-0.0794034	-0.0273965	0.109224	-0.0364394	-0.0571665	0.0236736		0.0436158		0.036996	0.121732	-0.0391406	-0.0260253	-0.121834	0.057722	-0.0055572
Ssa#DW554818	Setd8b protein - Ident 36	-0.0542192	0.00028435	0.0928112	-0.00913065	-0.0698649	0.00085085	0.0407829	-0.138181	-0.0459787	-0.0518197	0.0763966	0.045393	0.145114	-0.00404345	0.0295912	-0.0579856
Ssa#DW555769	Suppressor of tumorigenicity 7 protein homolog - Ident 25		0.0824131	-0.0180568	0.0776301	-0.0559808		0.0322068	0.0746661	-0.0100149	-0.0122388	0.070697	0.130899		-0.075146	-0.123038	-0.174037
Ssa#DW556900	DNA binding protein E12 - Ident 44	-0.144345	0.0751821	0.059143	-0.110008	-0.026023	0.148257	-0.122403	-0.0289035	0.20726	-0.0118276	-0.214951	0.00279239	0.0626145	0.119156	0.0620904	-0.0780311
Ssa#DW565929	Arf-GAP with SH3 domain, ANK repeat and PH domain-	0.0547196	0.000954853	0.151435	0.128715	-0.147784		0.0834634	-0.0452837		-0.00784984	0.0349558	-0.0771881		0.0118719	-0.092835	-0.0951753
Ssa#DW579183	Laminin alpha 5	0.149308	-0.0490482	-0.0347961	-0.200887	-0.0382925	0.0538581	0.113861	-0.116077		-0.0465216	0.0766044	0.107581	0.1176	-0.0402757	-0.0700681	-0.0228483
Ssa#DW582924	transposase [Salmo salar]	-0.0494369	0.0243812	-0.0486509	0.0149352	-0.0486715	0.0188783	0.064117	0.000684866	0.033416	0.0211132	-0.0250504	-0.206293	0.0336505	0.148401	-0.0377686	0.0562947
Ssa#DW588867	Thyrotropin-releasing hormone-degrading ectoenzyme	-0.0165923	0.0356608	-0.092844	-0.0672203	0.107835		-0.014425	0.0440808	0.00882683	0.0442306	-0.0937598	0.0345027		0.0565253	-0.068408	0.0215868
Ssa#DW589448	Fast muscle troponin T isoform TnnT3b	-0.0982309	-0.031086	-0.134427	0.0614171	0.0343314	0.0285825	0.0647867	0.1606	0.000239803	-0.0306563	-0.000950967	-0.043807		0.0368456	-0.0952	0.0475555
Ssa#DW590203	Novel NACHT domain containing protein - Ident 35	0.0993311	-0.13681	0.0319313	0.0983429	-0.175199	-0.0382209	0.044938	-0.0472792	0.232265	0.0666416	0.0326548	0.0509756	0.0789723	-0.198094	-0.0687349	-0.0717156
Ssa#DY693399	Vacuolar protein sorting-associated protein 13D	-0.0750179	0.0310174	-0.0544019	0.0828448	0.060382	-0.0537837	-0.119303	-0.0175786	-0.00944248	0.164347	0.0156562	0.0342694	0.0586246	0.0120221	-0.0393424	-0.0902946
Ssa#DY695084	Cytoplasmic dynein 1 intermediate chain 2	0.0793782	0.0220909	0.239873	-0.0311598	-0.0319001	-0.0448901	0.0562875	-0.0254803		-0.0330686	-0.115643	-0.0207389	-0.0331601	0.0267522	-0.0116849	-0.0766555
Ssa#DY695285	Nudix (Nucleoside diphosphate linked moiety X)-type motif 9	0.014869	-0.0625403	-0.0516283	-0.139317	0.0734965		-0.0573326	0.0125153		-0.00498595	-0.0473765	0.0493106	0.0389678	0.110248	-0.00314515	0.0669192
Ssa#DY696559	Ig kappa chain V-IV region JI precursor [Salmo salar]	-0.0432493	0.0281597		-0.0622368	0.00910507	-0.0853582	-0.110006	0.0516222		0.174818		-0.149693		0.0638112	0.106673	0.0163547
Ssa#DY703511	Novel protein with a AIG1 family domain (Zgc:194443)		0.0645327	0.196585	0.0533837	-0.109773			-0.104485		-0.0802929	0.108357	-0.0333178		0.0434147	-0.0655687	-0.0728356
Ssa#DY710731	collagen Type XI Alpha2 [Salmo salar]	-0.0737071	-0.0591971	0.0984588	-0.0313948	-0.0522799		0.126362	0.014268	-0.0267013	-0.0840737	0.0935698	-0.0335604	0.0437378	0.0477304	-0.0317525	-0.0314596
Ssa#DY710968	Disrupted in renal carcinoma 2	-0.273161	-0.0554506		-0.25988	-0.143717	-0.197379	0.0439979	0.136939	0.275038	-0.0881555	-0.0309994	0.0165747	-0.178893	0.549864	0.148197	0.0570223
Ssa#DY712306	Novel gene similar to vertebrate polycystic kidney and hepatic disease 1 (Autosomal recessive)-like 1 (PKHD1L1) - Ident 28	-0.0990654	-0.075055	-0.00866779	0.00861487	0.0334969	-0.0827425	-0.0859502	-0.035113	0.140928	-0.0314908	-0.0913898	0.119196		0.103368	0.151356	-0.0474857
Ssa#DY712486	Serine/threonine-protein phosphatase 2B catalytic subunit gamma isoform [Salmo salar]	-0.0625133	-0.0586236	-0.108935	-0.0746	0.101333		0.0772769	0.0848364	-0.0634557	0.089572	0.0147549	-0.0322193	-0.00164227	0.050114	0.0132732	-0.0291713
Ssa#DY713832	Docking protein 2 [Salmo salar]	0.0274609	0.343335	-0.288051	-0.181213	-0.0474504	0.152302	0.0468001	0.0460777	0.0284712	-0.151631	-0.0395913	0.121974	0.36441	-0.204864	-0.0826691	-0.135364
Ssa#DY717144	Nipped-B like a - Ident 33	0.151318	-0.0748601	-0.0156013	-0.0917625	0.083293		-0.0389672	0.0195386	-0.0157154	0.0196884	-0.0862867	0.065122		0.0319831	-0.00330461	-0.0444451
Ssa#DY717207	dopamine receptor D1A4 [Oncorhynchus mykiss]	-0.0381715	0.0376294	-0.0672689	0.0272502	0.0256222	0.0313921	0.0293583	0.0090643	0.0425971	-0.0171579	0.023337	0.00749762	-0.00186995	-0.0575913	-0.0267307	-0.0249577
Ssa#DY719899	Fanconi anemia M	0.0998965	-0.0800882	-0.0227816	0.000131536	0.0741085			0.0359145		-0.00100836		-0.122575		0.105745	-0.0408285	-0.0485139
Ssa#DY720501	immunoglobulin mu heavy chain [Oncorhynchus mykiss]	-0.0306051	-0.0688742	0.297742	-0.0885207	-0.118436	0.0209722	0.116491	-0.0232817		-0.0933974	0.0445669	-0.042802		0.0375485	-0.0439564	-0.00744739
Ssa#DY722534	Nup205 protein	-0.0712044	-0.0378003	-0.0151117	0.0306653	0.0909332		-0.00670333	-0.0718918		-0.0542042	-0.0681639	0.00408247	0.0484685	0.0870722	0.0303326	0.0335257
Ssa#DY730479	LINE-1 type transposase domain-containing protein	0.0899731	-0.0270342	0.0702988	-0.0421548	-0.0928661	-0.0010567	0.0936048	-0.0351423	0.00433531	0.0502766	-0.0808911	0.0177502		0.0220133	0.0421759	-0.111283
Ssa#DY730626	MGC163038 protein		-0.0162456	0.00270799	-0.0706312	-0.0648317		0.0679741	-0.00381191	0.0302461	0.0260943	0.0164091	-0.00521461	0.035479	0.00277659	0.0151733	-0.0361253
Ssa#DY733620	Cyclin-I [Salmo salar]	0.0900242	-0.0270219	-0.0045138	0.0421628	-0.00591295		-0.0817142	0.0175703	0.00402877	0.00192577	-0.0233833	0.0162137	0.060077	-0.0876527	0.0842107	-0.0860141
Ssa#DY734881	Poly [ADP-ribose] polymerase 10	0.0140306	-0.048068	0.0525002	-0.0204799	0.0204477	-0.0202544	-0.100389	0.00393793	-0.0606436	-0.0191039	-0.00982025	0.00226013		0.0104559	0.203745	-0.0286186
Ssa#DY735152	Rhotekin-2	0.0337627	-0.0978295	0.0741022	-0.0780255	-0.0368446	0.0027016	-0.0315932	0.0218843	-0.0428315	-0.0390204	0.133146	0.0205277	-0.0375359	0.103962	-0.0154839	-0.0109218
Ssa#DY736498	Cadherin_ EGF LAG seven-pass G-type receptor 3 - Ident 32	0.282849	0.0323179	0.527917	0.64413	0.32357	-0.488127	-0.0916546	0.0015656	0.0377648	0.0128396	-0.145966	-0.557735	-0.201536	-0.326483	-0.062742	0.0112861
Ssa#DY737414	Deltex1 - Ident 90	-0.120423	-0.04499	0.159659	-0.10416	-0.11186	-0.00262401	0.0373988	0.0502848	0.0224455	-0.00410667	0.0727271	-0.0175469	0.0125358	0.129779	-0.0632645	-0.0158555
Ssa#DY738029	Serine/arginine repetitive matrix 1	-0.087983	-0.0155275	0.00242165	0.0196467	0.0190483	0.170337	-0.0668547	0.00246718	-0.0215512	-0.114882	-0.0852851	0.067942	-0.00990902	0.0876122	0.0131724	0.0193446
Ssa#DY739570	aryl hydrocarbon receptor 1 beta-like protein [Salmo salar]		-0.00857226		0.0182023	0.0264901		0.0637127	-0.0321727		0.0642467	-0.000437758	-0.0559245		0.0265014	-0.0509455	-0.0511008
Ssa#DY740517	Uncharacterized proteinB0JZL1 Uncharacterized protein	0.091536	-0.0850518	-0.0617131	0.0106817	0.014108	-0.046981	0.0153133	0.026799	0.0171363	0.0599477	0.0257699	0.08932		-0.0431095	-0.0153657	-0.0983908
Ssa#DY741152	ATP-binding cassette transporter sub-family G member 2b	0.0689835	-0.0895671	0.0502973	-0.0755978	-0.0540411	0.205201	-0.0668054	-0.096222	0.0487146	0.0948804	-0.183104	-0.0760947	0.111199	0.115539	-0.00676475	-0.04662
Ssa#EG354986	Isoleucyl-tRNA synthetase	0.0163287	-0.0608143	-0.0493168	-0.00252393	-0.0183288	0.0280234		-0.0136429	-0.0283185	-0.0856909	0.0531874	-0.0351776	-0.0218427	0.0461132	-0.000291527	0.172296
Ssa#EG354988	Nebulette	0.100856	-0.0914322	0.0434876	0.00692931	-0.0824064	0.0530036		-0.0751662	0.0594868	0.00934041	-0.0125905	0.0208776	0.117266	0.02154	-0.0178235	-0.153369
Ssa#EG355104	PRVB2_SALSA RecName: Full=Parvalbumin beta 2; AltName: Full=Major allergen Sal s 1; AltName: Allergen=Sal s 1	-0.0377702	0.0352617	-0.0069582	-0.0402752	0.0508457			-0.0070888		0.0168699		0.0080021		-0.0179128	-0.0244599	0.0234857
Ssa#EG355134	Calcium-binding mitochondrial carrier protein Aralar1 [Salmo salar]	0.0129766	-0.104294	0.185385	0.0109605	-0.0528855	0.0687323	0.0131016	-0.0679689	-0.0304485	-0.0819684	-0.0652027	-0.00310297		0.145913	-0.0405615	0.00936396
Ssa#EG355242	Toll-like receptor 9	-0.042909	-0.127409		0.103377	0.0272544		0.0222131	0.0812821	0.0640571	-0.0220271	0.0365355	-0.0552003		0.0283678	-0.0206987	-0.0948432
Ssa#EG648183	Probable phosphatase phospho1 [Salmo salar]	-0.0421812	-0.0783079	-0.00909912	-0.019291	0.0279247		0.0657288	-0.0263379	-0.048452	-0.0207659	0.0389179	-0.000889916		0.0301476	0.103781	-0.0211747
Ssa#EG759936	Galectin-9 [Salmo salar]	-0.135959	0.0922807	-0.0325723	0.206667	-0.0360687	0.0560819	-0.101012	0.0464613	0.0744458	-0.099728	-0.0179411	-0.0558635	0.0806656	-0.038052	0.0309249	-0.0703302
Ssa#EG770703	Lariat debranching enzyme [Salmo salar]	-0.0112666	-0.0958067	-0.0378263	0.0161754	0.00440661	0.0901417	0.0588641	0.0111118		0.0149036	-0.0327254	-0.138593		0.0351716	0.0110106	0.0744327
Ssa#EG770704	Lariat debranching enzyme [Salmo salar]		0.0164106	0.115696	0.00786891	-0.00401959		-0.0592207	0.0530789		-0.0863387	0.0642119	-0.0383235		-0.122128	0.0524829	0.000281107
Ssa#EG771982	Eukaryotic translation initiation factor 1b [Salmo salar]	-0.00996279	0.035218	-0.0367344	-0.0690631	-0.0386064	0.0352292	0.0604929	-0.0337083		0.0634469	0.0449374	-0.0800516		0.0134607	-0.00645439	0.0217957
Ssa#EG774561	Dynein light chain 2, cytoplasmic [Salmo salar]	0.0819569	0.0719732	-0.0906956	-0.0764284	-0.00287912	-0.017069	-0.0747492	-0.206671	0.161034	-0.0644135	0.0136382	0.0930298	0.00176555	0.0789794	0.0700322	-0.039504
Ssa#EG778866	Transcription initiation factor IIB [Salmo salar]	0.18079	-0.0564145	-0.00188185	-0.031293	-0.0417111	-0.0556357		-0.0755879	-0.0521664	0.0563205		0.0190564	-0.0463956	-0.0804917	0.0422701	0.14314
Ssa#EG780367	Chromatin assembly factor 1 subunit A [CAF-1 subunit A]	0.0942292	-0.0310034	-0.0104552	-0.00381045	0.0292395		-0.0893595	0.01127		0.0958032	-0.0830882	-0.129222	0.0541486	0.00640275	-0.0325036	0.0883492
Ssa#EG781190	phosphomannomutase 2 [Salmo salar]	-0.0310548	-0.115519		-0.0120396	-0.0630654	-0.0386781	0.11532	-0.0258279	0.0347519	0.0305646	0.0430323	-0.0433475	0.0839143	0.0360684	-0.00709776	-0.00702226
Ssa#EG784047	26S protease regulatory subunit 8 [Salmo salar]	0.0535662	-0.0317507		-0.0570224	0.0301185		-0.0332312	0.0706692		0.0457072		0.10081		-0.0333163	-0.151826	0.00627557
Ssa#EG787985	Splicing factor U2AF 65 kDa subunit [Salmo salar]	0.0204581	0.0520476		-0.0308402	-0.00931198	0.0779754	-0.00113168	0.0494911		-0.0848671	-0.10043	0.01922	0.037535	-0.00284498	-0.0247808	-0.00252038
Ssa#EG787986	Splicing factor U2AF 65 kDa subunit [Salmo salar]	0.0789486	7.18449e-05	-0.0157297	-0.0103104	0.0248989		-0.00570226	-0.0461668		-0.0542813	-0.0350924	0.00672574	0.207817	-0.0982963	-0.0286044	-0.024279
Ssa#EG790580	Ubiquitin-conjugating enzyme E2 N [Salmo salar]	0.0267812	-0.0560157	0.120681	0.0136508	-0.050075			0.0046212		-0.0304334	0.0688262	-0.03459		0.0013683	0.0090801	-0.0738949
Ssa#EG796744	Cytoplasmatic polyadenylation element binding protein 3	0.0329746	0.0277468	0.0174156	-0.0701699	0.00413532		0.0585928	-0.0342611	0.0473519	0.0146323	0.0369003	-0.0242305		-0.107619	-0.0123481	0.00887902
Ssa#EG797576	Glutamate dehydrogenase 1, mitochondrial precursor [Salmo salar]	-0.0500616	-0.168201	-0.252	0.203006	0.0520092	-0.143429	-0.148996	0.109009	0.111984	0.117107	-0.0670955	-0.025917	-0.0533514	0.525796	-0.132338	-0.077522
Ssa#EG797577	AF427342_1 glutamate dehydrogenase 1 [Oncorhynchus mykiss]		-0.0722503	0.0339503	0.139968	-0.0182158		-0.0262931	0.0445473		-0.0451832	0.0410703	0.0557593		-0.0261457	-0.142291	0.0150843
Ssa#EG799146	Syntaxin-12 [Salmo salar]	0.0420839	-0.0458144	0.0884893	-0.0205402	-0.0284529	-0.0424473	-0.0179428	-0.0122239		-0.0635794	0.0701284	0.0299577	0.0309207	-0.0114425	-0.0106455	-0.00849101
Ssa#EG800311	Titin b	0.0847964	-0.0438228	-0.0253275	-0.184178	-0.112054	0.0574269	0.0939417	-0.139359	-0.0476588	-0.0529689	0.124984	0.0438335	0.0142449	0.131934	0.0282963	0.0259132
Ssa#EG801319	Nucleolar GTP-binding protein 2 [Salmo salar]	0.0334734	0.0785466	-0.0329412	-0.0206016	-0.0556662	0.0820237	-0.0149458	-0.0525869	-0.0149561	0.033247	-0.07869	-0.0563662	0.0440816	0.0153696	0.0661879	-0.0261765
Ssa#EG804055	Glutaredoxin-1 [Salmo salar]		0.0035157	-0.0598393	0.0309797	0.0696648	-0.0425753	-0.0119042	0.0381472		0.0322265	-0.0146364	0.0445126		-0.0664421	-0.0112136	-0.0124357
Ssa#EG815299	Gsnb protein	-0.0535588	0.0181247	-0.00279032	0.0940191	0.010486		0.00710198	0.0189349	0.01063	0.00688548	-0.0127202	-0.0636574		0.0140677	-0.0248387	-0.0226842
Ssa#EG822584	ATP synthase mitochondrial F1 complex assembly factor 2, mitochondrial precursor [Salmo salar]		0.0696015		-0.0517323	-0.021292		0.0268945	-0.0780526		0.0042702	0.117309	-0.0039718		-0.0288639	0.0668855	-0.101049
Ssa#EG826641	putative interferon-alpha/beta receptor alpha chain [Oncorhynchus mykiss]	-0.0246257	0.645019	0.72598	0.902136	-0.432878	-0.517578	0.297339	-0.574248	-0.972006	0.404549	-0.11098	-0.189641	0.948566	-0.368479	-0.256573	-0.476573
Ssa#EG860434	PR domain zinc finger protein 9 [Salmo salar]	-0.0705751	-0.00230065	0.129399	0.0593045	-0.0442116		-0.0504616	0.0455755		-0.0750339		0.0295195		0.0508765	-0.0604843	-0.0116077
Ssa#EG863802	T-cell receptor beta chain [Oncorhynchus mykiss]	-0.0614929	0.00921198	0.0168923	0.0722592	0.0601682	-0.019208	0.0143919	0.0624372		-0.173323		-0.0184038		0.0919202	0.00341288	-0.0582661
Ssa#EG872847	Zinc finger protein 391 [Salmo salar]	-0.0389482	-0.0772173	0.00305759	-0.0191666	-0.0703655	0.0126291	0.0213105	-0.119783		0.113926	0.0362238	0.0323796	0.0271356	-0.0249587	0.0488068	0.0549706
Ssa#EG874519	Ankyrin repeat and kinase domain containing 1	0.0533396	-0.142164	0.189101	-0.0363954	0.0741672	-0.0361699		-0.070738	-0.0765591	0.0164869	-0.122345	-0.0136554		0.204548	0.00491956	-0.0445341
Ssa#EG881399	Guanine nucleotide-binding protein subunit gamma	-0.256962	-0.554036	-0.536236	0.822904	0.589835	-1.55826	0.598974	-0.775546	-0.522376	0.111197	-0.171189	-0.437721	-0.693216	3.22357	1.05593	-0.896876
Ssa#EG881499	Neurog3 protein	0.0757062	-0.0134994	0.277618	-0.119071	-0.133893	0.0996024	-0.0674428	-0.179941	0.0217518	-0.0672463	-0.0735991	0.0320272	0.0610765	-0.0111747	0.171621	-0.0735367
Ssa#EG884786	Caytaxin	-0.0388998	-0.0452342	0.0604263	0.0630764	-0.026557	0.0162772	-0.0660417	0.0340915	0.0691876	-0.021455	0.03329	-0.00832413	0.0317377	-0.0684601	0.0576317	-0.0907471
Ssa#EG887814	Uromodulin	0.0805168	0.0422281		-0.0606266	-0.00635806	0.0502081	-0.135269	0.190867	0.0961211	-0.00483046	-0.0867659	0.0961071	-0.0853945	-0.0976676	-0.0185805	-0.0605563
Ssa#EG891589	Lysosomal membrane glycoprotein 2	0.0734384	-0.0437883		0.0758474	-0.0249747	0.0312166	-0.0539795	-0.100602		-0.0144127	0.0279621	0.0716989	-0.00176899	-0.0804909	0.0682926	-0.0284387
Ssa#EG898533	interferon-gamma receptor alpha chain [Oncorhynchus mykiss]	0.109584	-0.0693829	-0.0120249	0.135258	0.043151			0.0460704		-0.0439794	0.045316	-0.11189		-0.0211898	-0.139474	0.0185619
Ssa#EG902316	Putative nuclease HARBI1 - Ident 20	0.0899608	-0.0519584	0.0507153	0.055793	-0.127708	0.01063	-0.0220414	-0.0209612		-0.0288045	-0.00602696	0.0253707	0.121877	-0.0746255	0.0532031	-0.0754229
Ssa#EG903746	Dihydrolipoamide S-succinyltransferase	0.0623034	-0.0587714	0.000812076	0.0185292	-0.0452651	0.0232881	-0.106751	0.00929337	-0.0222998	-0.0262891	0.10248	0.0058782	-0.0119952	-0.068716	0.150121	-0.0326182
Ssa#EG913141	nonclassical MHC class I antigen [Oncorhynchus mykiss]	0.0384466	0.113282	0.410854	-0.123171	0.0281337	-0.28124	-0.105319	-0.108484	-0.0670286	0.275019	-0.353158	-0.105016	-0.0530884	0.308636	0.220418	-0.198281
Ssa#EG913263	Mesoderm induction early response protein 2	-0.0676552	-0.0823045	0.103473	-0.00500381	-0.0954611		0.185659	0.105832		0.0550424	-0.0478679	0.0455366		-0.127958	-0.0131422	-0.0561513
Ssa#EG917926	Chromosome transmission fidelity protein 8 homolog	-0.158906	-0.129502		-0.0997499	-0.149274	0.0834001	0.171727	0.0596865	-0.0183942	-0.0928496	-0.127741	0.10834		0.376828	-0.0585562	0.034991
Ssa#EG928604	Basic leucine zipper and W2 domain-containing protein 2	0.0417074	-0.0382306	-0.0303446	-0.0624676	0.0138045	-0.014101	0.0664519	0.0208561		-0.0149026	0.0840954	-0.0739708	-0.0047287	0.0445179	-0.0491735	0.0164862
Ssa#EG937297	Dentin sialophosphoprotein	-0.0329571	-0.088169	0.0312072	-0.0909412	0.0768953	-0.21909	-0.0633497	-0.0133937	-0.0191278	0.168362	0.0339865	-0.00870718	-0.0629536	0.47473	-0.124204	-0.0622881
Ssa#EH033342	Titin b - Ident 97	0.0395526	-0.0112008	-0.0608467	-0.0971632	0.0249713		0.0192722	-0.0394046	0.0236613	-0.0228692	0.101801	-0.00905779		-0.0119228	-0.0133063	0.0565127
Ssa#EL698003	glutathione peroxidase type 2 [Oncorhynchus mykiss]	0.0228238	-0.015551	0.166494	-0.0921752	-0.0383113	-0.031488	0.0410288	0.0419568	-0.020159	-0.064104	-0.137114	-0.00507084	0.0316077	0.0780525	0.116776	-0.0947644
Ssa#EL698010	TPA_exp: FXYD11b [Salmo salar]	-0.015748	-0.0572061	0.0786849	-0.0346006	-0.0504054		0.00671675	-0.0194259		0.00801135	0.0598759	-0.0672543		0.156596	-0.0323682	-0.0328767
Ssa#EL698819	cytochrome b [Salmo salar]	0.178735	0.665237	0.213141	0.056098	-0.440606	-0.0990297	0.242889	-0.179753	-0.432061	0.070415	0.345751	0.106353	0.336293	-1.08746	-0.0564437	0.080446
Ssa#GI50554372	U2 small nuclear ribonucleoprotein A [Salmo salar]	0.0541268	-0.0289354	0.0129156	-0.036818	-0.0221348		0.0349874	-0.0174489	0.0372302	-0.00706199	-0.0141494	0.0116102	-0.0256487	0.0423072	-0.00409749	-0.0368828
Ssa#GRASP209153995	F175A_SALSA RecName: Full=BRCA1-A complex subunit Abraxas; AltName: Full=Coiled-coil domain-containing protein 98; AltName: Full=Protein FAM175A	0.0428449	0.0741127		-0.0179171	0.0292986		0.0671027	-0.024964	0.0667277	-0.0548751	-0.0621385	0.0812427		-0.136168	-0.0185787	-0.0466877
Ssa#GRASP209155695	Proteasome assembly chaperone 1 [Salmo salar]	0.0769504	-0.0135781	-0.0156933	-0.0896866	-0.110463	0.341868	0.133814	-0.164504	-0.0178264	-0.0610958	0.0378648	0.0652257	-0.0177138	-0.00534129	-0.158973	-0.000849694
Ssa#GRASP209730619	AP-2 complex subunit sigma-1 [Salmo salar]	-0.0761005	-0.10522	-0.0476613	-0.0244757	0.0045996		-0.000141796	0.0698331		0.0199194	0.0078388	0.111426		0.0707671	-0.0136517	-0.0171331
Ssa#GRASP209730783	60S ribosomal protein L24 [Salmo salar]	-0.000760462	0.0235126	-0.043828	-0.115674	0.0115054		0.0633017	-0.00505244	0.106002	-0.0777436	0.00922024	-0.00661912	-0.0159867	0.079723	-0.0408475	0.0132463
Ssa#GRASP209730829	Ubiquitin [Salmo salar]	-0.076743	-0.106077	-0.0484694	-0.0252312	0.0438024		0.0499304	0.0666394	-0.0316534	0.0183034	-0.0449093	0.108758		0.0421054	0.0223498	-0.0188055
Ssa#GRASP209731037	Cytochrome b-c1 complex subunit 10 [Salmo salar]	0.217141	0.186615	0.0512498	-0.337444	-0.447957	0.542785	0.129217	-0.234012	-0.110588	-0.307163	0.12882	0.377717	0.320918	-0.554168	-0.227779	0.264649
Ssa#GRASP209731073	Nucleoporin Nup37 [Salmo salar]	0.114496	-0.0381167	0.0724586	-0.0129186	-0.0220799	0.0691899	-0.0109348	-0.00365134	-0.032198	-0.013709	-0.104657	-0.0424083	0.0383808	-0.024305	-0.0552196	0.0656729
Ssa#GRASP209731193	Ig kappa chain V-I region Walker precursor [Salmo salar]	-0.112491	0.0868961	-0.0142466	-0.0515635	-0.0508915		0.0832381	0.0808907	0.0437557	-0.00780708	-0.0331162	0.0756686		-0.0458342	-0.0295308	-0.0249686
Ssa#GRASP209731565	Ig heavy chain V region 3 precursor [Salmo salar]	-0.0115562	0.0211879	0.165525	-0.0714723	-0.0356538	0.00548896	0.0116234	0.0228249		-0.0347912	-0.0483672	-0.059571	-0.0380581	0.103041	-0.017751	-0.0124691
Ssa#GRASP209733479	Ig kappa chain V region 3315 [Salmo salar]	-0.0213962	-0.0728775	0.0304356	0.00509844	-0.176467	0.0105923	-0.0810425	0.206314	-0.0351531	0.279426	0.000244249	-0.119313	-0.0699479	0.00154953	-0.0462025	0.088741
Ssa#GRASP209734051	Ig heavy chain V region 5A precursor [Salmo salar]	-0.0163472	0.0905405	-0.0559776	-0.00576233	-0.0105175			-0.0270025	0.00705547	0.105257		-0.0284052	-0.0340749	-0.020414	0.127711	-0.132063
Ssa#GRASP209734235	FAM136A [Salmo salar]	-0.359492	-0.368751	-0.580667	-0.330405	0.0848559	-0.0283269	-0.266355	0.170242	0.687954	-0.267727	-0.142988	-0.173363	0.1299	0.97594	0.295599	0.173586
Ssa#GRASP209734455	60S ribosomal protein L27 [Salmo salar]	-0.079877	-0.00738623	0.210572	-0.0606365	-0.0627981		0.0722327	-0.0802831		-0.107172	0.0270433	-0.0874848		0.150358	0.0641277	-0.0386951
Ssa#GRASP209734757	DNA-directed RNA polymerase II subunit RPB3 [Salmo salar]	-0.626616	-1.06606	-0.81984	-1.85834	0.050095	0.224165	-1.44756	0.677793	1.3373	-0.453935	-0.367746	0.797403	0.711624	1.4684	0.583288	0.790029
Ssa#GRASP209734877	ATP synthase subunit e, mitochondrial	-0.223343	0.0559447	-0.0950091	-0.186233	-0.233707	0.315843	0.147001	-0.25994	0.127363	-0.275889	0.34805	0.220851	0.176157	-0.0943988	-0.0570266	0.0343342
Ssa#GRASP209736121	Translationally-controlled tumor protein homolog [Salmo salar]	0.0749277	-0.0285662		-0.00287747	0.0310169	0.0430178	0.00174883	0.0810897	0.00275843	-0.0438376	-0.0812102	-0.0308058		-0.0585157	-0.0282754	0.0395288
Ssa#GRASP209736123	60S ribosomal protein L30 [Salmo salar]	-0.0177491	-0.0089413		0.0511491	0.0509318		-0.0514153	-0.100652		0.0121452	-0.0397001	0.10451	-0.0190747	0.0323183	0.006304	-0.0198256
Ssa#GRASP209736353	AF273406_1 immunoglobulin heavy chain variable region [Salmo salar]		0.0108687	-0.0593262	-0.037949	-0.0106106		0.0767789	0.0196188		-0.0415077	0.0201378	0.0546829		0.0491939	-0.0779752	-0.00391184
Ssa#GRASP209736861	WD repeat-containing protein 82 [Salmo salar]	-0.0256844	0.0454133	-0.0475434	-0.0401221	-0.0176625	0.027509	0.0336193	0.00297982	-0.0281178	-0.0897198	0.0471184	0.043105	0.043893	0.00397612	0.00029172	0.00094412
Ssa#GRASP209737007	FAM60A [Salmo salar]	0.205401	-0.082961	-0.278769	-0.221543	-0.253696	0.721684	0.186068	-0.298131	-0.20484	-0.168431	0.276737	0.0887622	0.242187	-0.0238326	-0.140769	-0.0478697
Ssa#GRASP209737837	ATP synthase subunit e, mitochondrial [Salmo salar]	0.0724604	-0.0472312	0.0285499	0.0671539	-0.134324	-0.126524	-0.105533	0.294602	-0.070879	0.100069	-0.110438	0.10612	0.0300245	-0.122724	0.00385835	0.014816
Ssa#GRASP209737941	60S ribosomal protein L31 [Salmo salar]	-0.054046	-0.0337834	0.0240088	-0.058483	-0.0280238		0.0713742	-0.0830591		-0.00667858	0.165143	-0.012416		0.0863422	0.0379271	-0.108306
Ssa#GRASP209738163	Probable dimethyladenosine transferase [Salmo salar]	-0.0561144	-0.184779	-0.0281912	-0.212202	-0.0596157	0.021355	-0.251858	-0.140892	0.184801	0.0621784	0.0180233	0.0974934	0.0618034	0.689785	0.030244	-0.232034
Ssa#GRASP209738341	60S ribosomal protein L11 [Salmo salar]	0.102746	0.104683	0.00453877	-0.0311448	0.107216		0.0120971	-0.0743849	0.0596316	-0.0334893	0.0221859	-0.0588008	0.0207997	-0.138043	-0.0179272	-0.0801077
Ssa#GRASP209738475	Hsp90 co-chaperone Cdc37 [Salmo salar]	0.104085	-0.0600488	-0.00286632	0.0616328	-0.0697438	-0.0298275		-0.0638735	-0.0270736	-0.0308567	0.0539509	-0.00171254	0.0335722	0.0847069	0.0539346	-0.105881
Ssa#GRASP221219111	MIS12 homolog [Salmo salar]	0.00478813	0.0448631	0.0668178	0.00196331	-0.086658	0.0083971	0.100955	-0.0954655		-0.0895617	0.0264119	0.136434	-0.067443	-0.153956	0.0998099	0.00264343
Ssa#GRASP221219231	Nonhistone chromosomal protein H6 [Oncorhynchus mykiss]	0.921313	0.631583	-0.816885	-0.901325	-1.13199	1.11949	1.41378	-0.689055	-0.396843	-0.343284	0.754474	0.813612	1.00157	-2.73659	-0.0587017	0.418862
Ssa#GRASP221219533	Thioesterase superfamily member 2 [Salmo salar]	0.0318556	0.0153985	-0.000668525	-0.0378522	-0.00109081	0.00148168	0.0495951	0.0197545	-0.0451991	-0.0837464	-0.0537207	0.0185257	0.0161056	0.101515	-0.0183774	-0.0135768
Ssa#GRASP221219569	60S ribosomal protein L7a [Salmo salar]	0.0593781	0.00735847	0.0270569	-0.00261445	-0.0116484	-0.00391933	-0.083693	-0.087276	0.0518566	-0.00108645	0.0412884	0.0158613		0.0213744	-0.0188238	-0.0151124
Ssa#GRASP221220525	ATP synthase subunit e, mitochondrial [Salmo salar]	0.454405	0.0145913	0.0625466	-0.190453	-0.346481	0.529432	0.352932	-0.123949	-0.44261	-0.167778	0.304554	0.301672	0.561406	-0.864784	-0.464369	0.0188812
Ssa#GRASP221220529	Calcyclin-binding protein [Salmo salar]	0.119898	-0.00940848	0.00865012	0.0182548	-0.0311791	0.0139924		-0.0650559	-0.0416344	-0.0211592	-0.0335174	0.0295884		-0.00954048	-0.0886351	0.109746
Ssa#GRASP221220917	40S ribosomal protein S28 [Salmo salar]	0.0963656	-0.133296	0.00131764	0.0470947	0.000895351	0.0515436	0.00972605	-0.0774564	0.00935955	0.104428	-0.0517345	-0.0254451	-0.0378663	-0.0301022	0.046762	-0.0115907
Ssa#GRASP221220957	Succinate dehydrogenase cytochrome b560 subunit, mitochondrial precursor [Salmo salar]	-0.197222	-0.130368	0.231804	0.199834	-0.00957221	-0.318255	0.127368	0.242592	0.0158619	0.066697	0.0231044	-0.272675	-0.144079	0.0664589	0.131426	-0.0329747
Ssa#GRASP221221095	Myosin regulatory light chain 2, smooth muscle isoform [Salmo salar]	-0.0193922	0.0167992		-0.077609	-0.0110471	-0.0282199	0.04573	0.0516819	0.087574	0.00148976	-0.0410791	-0.0316834	-0.0187878	0.0199196	0.00281816	0.00180616
Ssa#GRASP221221417	F-actin-capping protein subunit beta [Salmo salar]	-0.0194629	-0.0117514	0.116393	-0.0267132	0.0498533	0.0286445	0.00239004	0.0277133		-0.0313647	-0.0409217	-0.0321555		0.00133174	-0.0649114	0.000954043
Ssa#GRASP221222121	Trafficking protein particle complex subunit 2-like protein [Salmo salar]	-0.0459097	0.0519014	0.15064	0.00308375	-0.0806355	-0.00282655	-0.025664	-0.074886	-0.000252352	-0.160964	0.13161	0.0526387		0.0626918	0.0390385	-0.100465
Ssa#GRASP223648449	N-acetylglucosamine-6-sulfatase precursor [Salmo salar]	-0.0843428	0.207214	-0.31356	-0.379539	-0.220265	0.128082	0.245371	-0.207543	0.0201421	0.00517336	0.233048	0.115758	0.109456	-0.214366	-0.0744471	0.429819
Ssa#GRASP223672524	Urea transporter, erythrocyte [Salmo salar]	-0.0817567	-0.0634822		-0.0361501	-0.0146219		0.0798965	-0.110646		-0.041073	0.0559945	0.0518267	0.235883	-0.0618555	-0.006184	-0.0078303
Ssa#GRASP223672662	Proteasome subunit beta type-8 precursor [Salmo salar]	0.53883	-0.892897	-0.327573	-0.350234	-0.620442	0.165513	0.436994	0.0353033	-0.321527	0.0431575	0.138626	0.458136	0.682234	-0.405302	-0.14003	0.559209
Ssa#KSS1027	Nuclear cap-binding protein subunit 1	0.0665412	-0.15858	0.113748	0.0497188	0.0267672	0.0167532	-0.150875	0.0342188	-0.0279031	0.0414113	0.0279224	-0.21778	0.0742924	0.316712	-0.0570136	-0.155936
Ssa#KSS1210	Cyclic nucleotide-gated channel CNGA5 - Ident 34	0.0471316	0.0120008	0.0298234	-0.0897677	-0.0933003	0.0658887	0.0506665	-0.00164809	0.112878	0.00804979	-0.0426792	-0.00625339	0.082333	-0.123738	-0.00561619	-0.0457684
Ssa#KSS1212	Carbohydrate-responsive element-binding protein; W	0.0195024	-0.0026605	0.0585406	-0.0956734	-0.0517982	0.0349962	-0.0515355	-0.0775292	0.0425171	-0.0112741	0.0720506	-0.0476157		0.161483	-0.0272152	-0.0237882
Ssa#KSS1218	Forkhead box protein F2	0.585543	-0.110111	0.00709925	-0.0390625	-0.208075	0.301995	-0.132896	-0.106846	0.386272	0.0486063	0.0984809	-0.415279	0.0530817	-0.0246553	-0.14621	-0.297942
Ssa#KSS1236	Espin-like protein	-0.441878	-0.527115	-0.07738	-1.3964	-0.131118	0.0849209	-0.836703	0.475732	0.416342	-0.04609	0.155233	0.708969	0.338536	0.197524	0.396654	0.682769
Ssa#KSS1242	Strn4 protein		0.0484855		-0.0142622	-0.0395266		0.00923161	0.0653115		-0.0151175	-0.0349527	-0.0227423		0.0169465	-0.0551054	0.0417315
Ssa#KSS1260	Putative oncostatin M receptor - Ident 97	0.0731694	0.0396989	0.0124597	-0.0614312	-0.0522233	-0.0148931	0.0797292	0.0125052	-0.0115132	-0.104844	-0.00789054	0.010993	-0.0471655	0.0188125	0.0232104	0.0293826
Ssa#KSS1267	Tight junction protein ZO-1	0.159039	-0.0578284	0.0446851	-0.0312337	-0.162564	0.0765646	0.0209339	0.00778089	0.0400195	-0.0266867	-0.0232316	0.00472938	0.0387192	-0.0683778	0.0107489	-0.0332991
Ssa#KSS1271	Dihydrolipoamide S-acetyltransferase (E2 component of pyruvate dehydrogenase complex) - Ident 50	0.0435321	-0.00817017	0.060232	0.0182968	-0.0267513		-0.066236	-0.0383627	-0.0361982	-0.0641894	0.069892	-0.048441	-0.03059	0.0288672	0.104237	-0.006118
Ssa#KSS1282	Novel protein similar to vertebrate Alstrom syndrome 1 (ALMS1) - Ident 82	-0.0314344	-3.79856e-05	-0.0559053	-0.0124192	-0.025473		0.0273651	-0.0262075	0.0343723	0.121807	0.0426527	0.00360281		-0.0634431	-0.00747739	-0.00740189
Ssa#KSS1284	THAP domain-containing protein 5	0.104695	-0.0554232	-0.00599679	0.189353	-0.0442344		-0.0305244	-0.0186786	0.0156109	-0.0699709		-0.0151586		-0.0822045	0.0386951	-0.0261633
Ssa#KSS1293	Transmembrane protein 131	-0.182078	0.115113	-0.0926511	0.0813572	-0.0578256	0.188691	0.12953	0.121592	0.109653	-0.0644268	-0.175824	-0.135306	0.148802	-0.0574558	-0.0898891	-0.039282
Ssa#KSS133	Elongation factor 1-alpha	-0.0466063	-0.124104	0.165769	-0.0467778	0.0854444	0.0238573	-0.090354	0.0144919	0.0054535	0.0745794	-0.0519785	-0.182061	0.0382416	0.246995	-0.0564887	-0.0564623
Ssa#KSS1423	Novel alpha-globin	-0.0702081	0.0789564	-0.0819631	0.141897	0.131475	0.0428199	-0.0125576	-0.0598412	-0.00838501	0.167204	-0.16403	-0.0133875	-0.093118	0.0837932	-0.171533	0.0288767
Ssa#KSS1574	Apolipoprotein L_ 1	0.128288	0.00473097	0.0232721	-0.0886601	-0.0433069	0.043152	-0.000669257	-0.0729287	0.0525296	-0.0502406	0.00489016	0.0169705	0.0568607	-0.0442085	-0.0167718	-0.0139082
Ssa#KSS1587	NADH dehydrogenase 1 beta subcomplex subunit 1 [Salmo salar]	-0.615148	0.0738626	-0.252328	-0.667205	-0.516019	0.333816	-0.228625	-0.362932	0.0489941	0.175519	0.177497	1.13492	0.27696	-0.520117	0.338745	0.602062
Ssa#KSS1993	Homeobox protein OTX1 A	-0.121272	0.115535	0.289776	0.0945247	-0.121529	-0.122519	0.0662763	-0.0657875	-0.230239	0.00952737	0.342813	-0.0267464	-0.168998	0.0168367	0.0368994	-0.115101
Ssa#KSS1995	transposase [Salmo salar]	-0.0358008	0.0496108		0.00793923	-0.0105387	0.00821853		-0.0595551	0.0822868	0.0399008		-0.0482397		-0.0101412	0.00873723	-0.0324181
Ssa#KSS2012	Voltage-gated sodium channel type I alpha subunit Nav1.1La	0.450034	0.0554839	-0.634266	-0.555052	-0.578228	1.14355	0.948251	-0.539603	-0.32991	-0.435313	0.255434	0.99355	0.0534708	-0.666056	-0.255434	0.094089
Ssa#KSS2109	disulfide-isomerase precursor [Salmo salar]	0.03573	-0.0183557	0.351384	0.024576	0.0837042	0.0493577	0.0495775	-0.0923884	-0.104489	-0.195314	0.144037	-0.0691916	-0.0449092	0.113966	-0.236602	-0.091084
Ssa#KSS2120	Protein enabled homolog	0.0109421	-0.0654135	0.0202858	-0.0396113	0.0645448	0.0731708	0.0787527	-0.0229486	-0.0303241	-0.00785199	0.0849085	-0.0384808	-0.0239276	-0.0579078	-0.00155602	-0.0445827
Ssa#KSS2139	Glutamine-rich protein 2	0.0589908	-0.0606168	0.105541	-0.0834562	-0.0130472		0.043383	-0.0070262		-0.0383827	0.0213259	-0.037522		0.0178197	-0.0027878	-0.0042214
Ssa#KSS2216	RNA-binding motif protein, X-linked 2		-0.0984933	0.125406	0.0321014	0.0147294		0.00536348	-0.0396895		0.0304964	0.0861334	-0.0268852		-0.113441	-0.00511012	-0.0106112
Ssa#KSS2232	Myeloid/lymphoid or mixed-lineage leukemia 5 (Trithorax homolog_ Drosophila) - Ident 35	-0.0351141	-0.0116822	-0.00464726		0.0532833			-0.00440706		-0.0346938	-0.116071	0.01017		0.139601	-0.0222705	0.025831
Ssa#KSS2239	Ataxin-1		-0.0624367	-0.0389524	-0.0758679	0.0637496		0.0106403	-0.0209811		0.0630646	0.0119918	0.10739		0.0592346	-0.061557	-0.0562751
Ssa#KSS2242	Zinc finger matrin-type protein 5 - Ident 28	0.0548449	0.00827052	0.0974383	-0.0369712	-0.0195758		-0.0601512	-0.0518596		-0.00703888	-0.0111527	-0.0402121	0.0354845	0.043356	-0.00571048	-0.00672248
Ssa#KSS2245	My038-like - Ident 100	-0.0151745	0.015321	0.0348227	0.00493873	-0.00285142	0.0515023	-0.0765324	-0.0309176	0.00855997	0.00651631	0.0178279	-0.0283129	0.065115	-0.0587493	0.0887434	-0.0808092
Ssa#KSS2248	Delphilin	-0.213016	-0.0563032	-0.0549026	0.0504435	0.0357531	-0.0696425	0.172512	0.0802766	0.129749	0.126143	0.0384963	-0.108009	-0.021049	0.134262	-0.0367506	-0.207965
Ssa#KSS2253	Odorant receptor	0.00474054	-0.0390605	0.074254	0.0250768	-0.0243571	-0.0382817		0.0385682	-0.0348124	-0.0143372	-0.0552835	0.000108545	-0.0290416	0.0345672	-0.00640286	0.0642611
Ssa#KSS2260	Ribonuclease P 40 subunit like		-0.125852	-0.00378626	-0.0508552	0.0288582		0.244546	-0.00350946	-0.0469439	0.0225802	-0.0266171	0.0332859		-0.00380416	-0.0191699	-0.0487327
Ssa#KSS2261	Neurofilament_ medium polypeptide	-0.0600333	-0.108527	0.217243	0.109943	0.0760125	0.0859866	-0.00344557	-0.0498174	-0.112463	0.0238226	-0.0991212	-0.287222	-0.00394772	0.107304	0.105807	-0.00153964
Ssa#KSS2266	Synaptotagmin V - Ident 24	0.00722741	0.00171831	-0.0584181	-0.0116252	-0.0274301		0.0746093	-0.0227442	0.0737943	-0.0123573	-0.0194447	0.0408052		-0.0645771	-0.042471	0.060913
Ssa#KSS2272	Topoisomerase (DNA) II alpha	-0.00642488	0.00729422	-0.032541	0.0380161	-0.0952229			-0.0900509		0.0350397	0.0888434	-0.0186212		0.0858874	-0.0508894	0.0386693
Ssa#KSS2292	Sfrs18 protein	0.0121456	-0.00900436	0.140206	-0.0643195	-0.0559558	0.0818201	0.0281476	-0.0894215	-0.0571089	-0.0648375	-0.0783018	0.131246	0.0439303	-0.058802	0.0664231	-0.0261684
Ssa#KSS2293	Novel protein similar to vertebrate odz_ odd Oz/ten-m (Drosophila) family - Ident 98	-0.0104238	-0.0896143	-0.0270826	0.139464	0.0638443	0.1522	-0.0965917	0.0506235	-0.0499728	-0.149896	-0.0561246	-0.0196988		0.127762	-0.0619509	0.02746
Ssa#KSS2301	Hepatoma-derived growth factor-related protein 2 - Ident 61	0.0366116	0.0277385	0.0603574	0.0584794	-0.0756984	0.213755	-0.0727893	-0.0691019	-0.0442992	0.0624609	-0.0660363	-0.0119988		-0.0740096	0.0503208	-0.0957896
Ssa#KSS2304	Ccdc6a protein	-0.0819651	-0.119357	0.232127	0.0225788	-0.065007	0.0292599	-0.0268832	-0.0741628	-0.0123444	-0.0129911	0.165831	-0.21114	-0.0092453	0.0759412	0.0654583	0.0219001
Ssa#KSS2318	Dual specificity tyrosine-phosphorylation-regulate	0.0291891	-0.00837009	0.140926	-0.131957	-0.0455775		0.0530539	-0.040334		0.0540099	-0.0391288	-0.0873984	0.0996689	0.0617009	-0.0163048	-0.0694779
Ssa#KSS2319	Splicing factor_ arginine/serine-rich 2 - Ident 84		-0.0990418	-0.041386	0.0582681	0.0515121		-0.049327	0.164391	0.0375146	-0.0747531	0.0132152	-0.084549		0.00996927	-0.00925333	0.0234402
Ssa#KSS2331	Cathepsin K	-0.0528214	0.00242297		0.10171	0.0210539	0.0693163	-0.0493497	0.0544402	-0.00605965	-0.0407075	-0.202064	-0.053967	0.21826	-0.039006	-0.0618812	0.0386538
Ssa#KSS2340	Arginine-glutamic acid dipeptide repeats protein		0.0956967	0.0529148	-0.0375484	0.0485418			-0.0112103		-0.0257505	0.0492477	0.0124017		-0.0255191	-0.0725227	-0.0862517
Ssa#KSS2345	Zinc finger matrin-type protein 5 - Ident 28	0.0040381	-0.169596	-0.0599242	-0.0147899	0.111002		0.0715637	0.035488		0.0726177	0.0072595	0.0367563		-0.0005223	-0.0824785	-0.0114138
Ssa#KSS2350	Forkhead box D3	-0.0475447	0.0269052	0.129419	0.017176	-0.06522	-0.0741835	-0.0694333	-0.101909		-0.118279	0.241532	-0.00046126	-0.0128118	0.00723434	0.103025	-0.0354515
Ssa#KSS2369	Hepatoma-derived growth factor-related protein 2 [HRP-2] - Ident 61	-0.349553	-0.240869	-0.0212264	-0.0376991	0.0300212	0.022881	0.043999	0.144089	0.180949	0.211184	-0.0905192	-0.00992581		0.154237	0.0046453	-0.0422135
Ssa#KSS2371	Stabilin 2 - Ident 88	0.069052	-0.0486845		0.165223	0.0122749	-0.0769099	-0.0175875	0.066727		-0.0201779	-0.100907	-0.00680167		-0.00526757	-0.105945	0.069004
Ssa#KSS2378	Sine oculis-binding protein homolog - Ident 87	-0.0413922	0.00733887	0.12274	0.118249	0.0441739	-0.0503138	-0.0930741	0.146389	0.0357018	0.0324963	-0.107332	-0.0962671	0.130237	-0.00633803	-0.252494	0.00988631
Ssa#KSS2385	U2 small nuclear ribonucleoprotein auxiliary facto	0.102454	0.0161658		-0.00348914	-0.0287658			0.0841918		-0.0560383	-0.0250567	0.0450818		-0.0365758	0.0104588	-0.108426
Ssa#KSS2391	Sushi repeat-containing protein SRPX2	0.00732599	-0.0333306		-0.011552	-0.0263384		-0.0120948	0.00497219	0.0735795	0.0750965	0.010412	-0.0450747		0.0373512	-0.0400958	-0.040251
Ssa#KSS2430	Cyclin-dependent kinase 13		0.0413229	0.00709899	-0.019323	-0.0445847			0.0151519		-0.128655	0.120624	-0.0281971		0.0119722	0.0363399	-0.0117497
Ssa#KSS2458	Nipped-B like a - Ident 89	0.0029605	-0.134819	0.434848	-0.140938	0.0152264		0.0189625	-0.00133148		-0.0740226	-0.019528	-0.100057	-0.0122657	0.083444	-0.0371265	-0.0353535
Ssa#KSS2472	Protein FAM186A	-0.131814	0.0540863	0.0911132	0.0782849	-0.17868	0.190769	0.110199	0.0517017	-0.00468629	0.166022	-0.0997551	-0.254728	0.333249	-0.335035	0.015337	-0.0860631
Ssa#KSS2473	Myoneurin	0.0164257	-0.0622116	0.0403019	0.0144097	0.0165467	0.0185683	-0.028711	0.00339769	-0.0269994	-0.0785193	-0.0925	-0.108805	0.034336	0.149362	0.00636575	0.0980322
Ssa#KSS2482	Germ cell-specific gene 1-like protein [GSG1-like protein] - Ident 54	-0.0828378	0.121026	-0.116593	0.12654	-0.0868755	-0.0676865	0.0790407	0.0360386	0.0922465	0.0907405	-0.141841	-0.0303071	-0.00104088	0.0506518	-0.0791522	0.0100501
Ssa#KSS2484	Xeroderma pigmentosum_ complementation group C	-0.0606453	0.0301796	0.023263	0.140861	-0.0959521	-0.0169896	-0.0402525	-0.0305383	0.100558	-0.123615	0.109894	0.0342732	-0.00758119	-0.0407532	-0.0100239	-0.0126778
Ssa#KSS2490	Chondroitin sulfate proteoglycan 4	0.017504	-0.0773592		0.0806668	0.0232507	0.0352058	-0.0459343	0.00540285	0.04189	0.0373157	-0.0899316	-0.0417829	0.100235	-0.04644	-0.120002	0.0799798
Ssa#KSS2493	Serine/arginine repetitive matrix 1	0.0867494	-0.0529256	0.0482682	0.0117099	-0.0309457	-0.0444689	-0.0223345	-0.0470507		0.06038	0.0605059	-0.111286	0.071103	-0.0753159	0.053372	-0.00776092
Ssa#KSS2512	C-type lectin domain family 17, member A		-0.0251741		0.00508204	-0.0808667		0.082946	0.082102		-0.0495487	-0.0716512	-0.00352956		0.0363929	-0.035878	0.060125
Ssa#KSS2515	Arginine-glutamic acid dipeptide repeats protein	-0.0869983	0.0404377		-0.0122221	0.0666065	0.0659035	0.0307935	-0.0206356	-0.0402545	-0.0134467	0.00997895	0.00643345		0.00498305	-0.0384487	-0.0131303
Ssa#KSS2519	Tau-tubulin kinase 2	0.0335518	-0.17074	0.018608	0.0366817	0.115432	-0.0537697	-0.0566057	-0.0111855	-0.095781	0.157681	-0.059285	0.0421614	0.0124078	0.0641438	0.0268905	-0.0601912
Ssa#KSS2524	Serine/arginine repetitive matrix protein 1	-0.116949	0.0947147	-0.023631	-0.00369543	0.0755025	-0.0438631	-0.00323478	-0.0444062	-0.140409	0.00936975	-0.0153434	0.0544235		0.232594	-0.110624	0.0355515
Ssa#KSS2528	Histone-lysine N-methyltransferase NSD2	0.0309554	-0.0207468	0.0476553	-0.0326556	0.0107441	0.0035062	0.0539197	-0.0509394		0.0086357	-0.0106847	-0.175769	0.222597	-0.0468776	-0.021646	-0.0186947
Ssa#KSS2530	Jumonji domain containing 2B	0.0156365	-0.0464621	0.315235	-0.179856	0.0220536	0.180681	-0.0137738	-0.107086	0.0394251	-0.145	-0.0452492	0.184352		-0.057313	-0.135631	-0.0270127
Ssa#KSS2535	Regulating synaptic membrane exocytosis protein 1		-0.0562999		-0.03339	0.114707			-0.0609731		0.025191	-0.0565444	0.127449		-0.0116905	0.090263	-0.138712
Ssa#KSS2562	Glucocorticoid-induced transcript 1 protein	-0.0479855	-0.0762368		0.00409021	0.0362971			0.0392165		0.00266651	0.0384621	-0.17546		0.0840576	0.0831846	0.011708
Ssa#KSS2569	Phosphatidylinositol 3_4_5-trisphosphate 5-phosphatase 2A	-0.099139	-0.0848531	-0.143473	0.0503952	-0.0388351		0.202965	-0.0463646	0.0685375	0.120349	-0.011523	0.0581133		0.0926913	-0.0126842	-0.156181
Ssa#KSS2576	E3 ubiquitin-protein ligase RNF144B	-0.00931294	0.138339	0.180905	0.251435	0.0824803	-0.158753	-0.042877	0.101989	0.145519	0.0815438	-0.0926534	-0.280754	-0.0964354	0.113772	-0.182355	-0.232838
Ssa#KSS2585	Dual oxidase 1 - Ident 31	0.179586	0.0372288	-0.112188	0.13508	-0.00730911	-0.00766644	-0.0615201	-0.0160999		0.0988995	-0.0947494	0.037247	-0.0917105	-0.0978841	-0.0683069	0.0693942
Ssa#KSS2589	Amyloid beta A4 precursor protein-binding family B		0.0451801	-0.0646282	0.0341401	-0.0145072		0.0328481	-0.0106219	0.0152408	-0.0452047	-0.0104712	0.00659379		0.0478161	-0.0334248	-0.00296091
Ssa#KSS2590	Transmembrane channel-like protein 6	-0.011014	0.0600421	0.00258448	0.00776268	-0.0372854	0.0526336		-0.0232417		0.0106783	0.0927678	0.0199572	-0.0411241	-0.0791885	0.0469033	-0.101476
Ssa#KSS2602	Pleckstrin homology domain-containing family A member 7	0.108675	-0.0494714	0.0855527	0.0148042	-0.0361106		-0.0233668	-0.123063		-0.0244317	0.100666	-0.0550606		-0.0329422	-0.0181358	0.0528844
Ssa#KSS2608	Corticotropin-releasing factor receptor 2	-0.192701	0.377478	-0.0152551	0.00743747	-0.136259	-0.0775024	-0.146462	-0.0475611	0.0349651	-0.0832904	0.14792	-0.0974144	0.183353	-0.0760412	0.0520602	0.0692757
Ssa#KSS2621	Cyclic nucleotide-gated cation channel alpha-3	-0.0375318	-0.122005	0.00447401	0.107856	0.0327934	0.0140455	-0.0174917	-0.0302084		0.115342	-0.0267971	-0.0497287	0.0779904	-0.00348259	-0.0508831	-0.0143741
Ssa#KSS2624	Cysteine-rich PAK1 inhibitor	-0.140946	-0.00770664	0.0612573	-0.115849	-0.0944572	0.217507	-0.212136	-0.0367551	0.18332	-0.175976	-0.0189639	-0.170846	0.262067	0.245739	-0.0580167	0.061762
Ssa#KSS2639	PH-interacting protein	0.108479	-0.0954278		-0.0261984	-0.062988	0.074875	0.0212246	-0.0945376	-0.0213583	-0.0708983	-0.0160871	0.0667065	0.037038	0.00634456	0.105729	-0.032901
Ssa#KSS2646	Cortactin-binding protein 2 - Ident 45	-0.137263	-0.012961	-0.120467	0.0115585	-0.0366204	-0.086154	0.0891353	0.0442083	0.0318344	0.31003	-0.00679978	0.124804	-0.171458	0.164015	-0.15943	-0.0444312
Ssa#KSS2648	Dual oxidase 1 - Ident 31	-0.102192	0.0539429	0.159808	-0.0377784	-0.138274		-0.0327591	0.0171084		0.00369644	0.129728	-0.0275244		0.015896	-0.0234674	-0.0181855
Ssa#KSS2656	Low-density lipoprotein receptor-related protein 2 - Ident 31	-0.0863582	-0.0951162	0.0476596	0.0193134	0.0852421		0.021465	-0.0596631	0.0329786	-0.0239446	-0.0516957	-0.0945804	-0.0600945	0.28073	-0.0363228	0.0203872
Ssa#KSS2663	Odorant receptor	0.0142979	-0.0232384		-0.0037422	0.0403321		-0.0622379	0.0433309		-0.0419234	0.0180992	0.0509764		-0.0627058	-0.030941	0.0577522
Ssa#KSS2665	Centrosome-associated protein 350	-0.0798935	0.38742	0.614209	0.456094	0.45779	-0.360928	-0.283726	-0.111234	0.0690316	0.513871	-0.529617	-0.44543	-0.44591	-0.00761745	-0.0812393	-0.15282
Ssa#KSS2685	Pre-mRNA-splicing factor 38B	0.00435895	-0.112671	0.176514	0.00373451	-0.090346	-0.0866768	0.0519466	-0.00214514	-0.035942	0.00917231	0.136683	-0.00611624		0.00158511	-0.00455904	-0.0455395
Ssa#KSS2696	AP-3 complex subunit delta-1		-0.0766221	-0.0193155	-0.108143	0.0366006		0.0814616	0.0806176		0.0523676	0.0829606	-0.00501397		-0.0915698	-0.0919849	0.0586406
Ssa#KSS2702	Golgi reassembly stacking protein 2	0.0115927	0.0192083	0.134387	-0.0361632	-0.147776	-0.0766768	0.145139	-0.02495		-0.0239222	0.0524315	-0.104342	0.0487429	0.0439869	0.00227178	-0.0439307
Ssa#KSS2730	Solute carrier family 12 member 3	-0.114634	-0.0413987	0.0160074	-0.0134527	-0.052499	0.0342955	0.0321558	-0.0993053	-0.00939583	0.140467	0.0713499	0.0756053		0.0132092	-0.0279159	-0.0244889
Ssa#KSS2755	Odorant receptor	-0.0715349	-0.0414781	0.0445901	0.123244	-0.0274729	-0.174696	0.0590382	0.0577437	-0.171175	0.0633734	-0.114618	0.136243	-0.203691	0.327921	0.0196845	-0.0271743
Ssa#KSS2758	Splicing factor, arginine/serine-rich 15	-0.157548	-0.0225797	-0.0524326	0.521259	0.30437	0.0249256	0.103835	0.160143	-1.06062	-0.0434486	0.68813	-1.1638	0.290949	0.559881	0.116342	-0.269411
Ssa#KSS2759	Solute carrier family 2, facilitated glucose trans	-0.368048	-0.451737	-0.191909	-0.668809	0.0281978	-0.142106	-0.837304	0.0428241	0.857003	-0.194196	0.0864493	-0.0634047	0.284491	1.21473	0.186563	0.217252
Ssa#KSS2762	Chromobox homolog 1a (HP1 beta homolog Drosophila) - Ident 59	0.0192179	-0.0587299	-0.0490003	0.000287025	-0.012443	0.12596	-0.0550692	-0.00675988	-0.0288739	-0.084687	0.0942318	-0.0349921	0.0928298		-0.000374575	-0.00159668
Ssa#KSS2764	Transmembrane protease_ serine 4	0.313029	-0.422447	0.265455	-0.0215424	-0.393015	-0.400268	0.412656	-0.231818	-0.183013	0.0841815	0.233783	-0.454169	0.00690649	0.455105	0.496446	-0.161296
Ssa#KSS2773	TAF3 RNA polymerase II_ TATA box binding protein (TBP)-associated factor	-0.121506	-0.0844144	0.120338	0.00299008	0.023008	0.066955	0.00590898	-0.03875	0.188262	-0.036449	0.0403059	-0.112619	-0.0739455	0.0333829	-0.0597736	0.0463065
Ssa#KSS2776	Anthrax toxin receptor 2	-0.00565762	0.0630587	-0.0367346	-0.0737845	0.0675967		-0.0676525	-0.0687778		0.0146128	-0.112344	0.11096		0.0634577	0.0971087	-0.0518431
Ssa#KSS2780	Ribonucleases P/MRP protein subunit POP1	-0.0809134	-0.0215448	0.105604	-0.00204862	-0.0137786		0.0424774	-0.0501122		0.0402574	0.0197928	-0.0401923	0.0877838	0.0473238	-0.127662	-0.00698702
Ssa#KSS2952	Histone deacetylase 8 - Ident 26	0.122267	0.131346	0.0145373	-0.110962	0.000890032	-0.0413735	0.0777671	-0.0346181	0.0107811	-0.104431	0.108667	-0.145327	-0.0825722	0.150702	-0.0146543	-0.0830189
Ssa#KSS2962	Aprataxin - Ident 26		0.116893	-0.0925705	0.0795109	-0.056684		0.0302024	0.126298	-0.107943	-0.0102024	0.0625276	-0.0192309		-0.231136	-0.0367126	0.139048
Ssa#KSS2986	Novel gene - Ident 23	-0.145944	0.00438613	0.191978	0.249797	0.0160997	-0.0930952	0.0285814	0.0116158	-0.136729	0.00605252	0.109015	-0.127087	-0.0438872	0.206101	0.00299732	-0.279881
Ssa#KSS3106	ZNF41 protein - Ident 37	0.0209698	-0.0906988	-0.15238	-0.0941688	-0.0656006	0.0764198	0.100894	0.0978729	0.188158	0.102726	0.0508277	-0.204633	-0.102548	-0.0486338	-0.216216	0.33701
Ssa#KSS3107	SDA1 homolog [Salmo salar]	0.16738	-0.0101151	0.0217127	-0.045921	-0.00145505	0.120664	-0.115121	-0.159629	-0.145005	0.0927397	0.130346	-0.160343	0.07685	0.191997	-0.0593907	-0.104712
Ssa#KSS3207	CCAAT/enhancer binding protein beta2 [Oncorhynchus mykiss]	-0.00768475	0.00365005	0.0158173	0.0644747	0.0158274	-0.0193501	0.0631827	0.0197127		0.0300869		-0.0206075	-0.0100388	-0.0422952	-0.0528225	-0.0599525
Ssa#KSS333	Histone-lysine N-methyltransferase MLL2	-0.069843	-0.0598222	-0.0482921	0.143522	0.133886	-0.048881	0.0312702	0.081021	-0.0907913	0.0556117	-0.029906	-0.128716	0.0647866	0.0166008	-0.0813286	0.0308833
Ssa#KSS3343	Synapsin-1	-0.0392558	-0.189477	0.392621	0.0677582	-0.042114	-0.165049	-0.258144	-0.0223976	0.0352098	-0.0473359	0.436786	-0.336013	-0.122399	0.489529	0.111131	-0.310851
Ssa#KSS3359	Collagen XV alpha 1 chain		0.0252498	0.120145	-0.0288099	-0.114661		-0.00442725	0.00310675		0.0147247	0.0683958	0.0696467		-0.00010725	-0.0189799	-0.134283
Ssa#KSS3392	GMP Giant mucus protein	-0.0449516	-0.0346745	0.167506	-0.0451698	-0.096348	0.024321	0.00987274	-0.0341268	0.00882517	-0.089264	0.0447113	0.0635055	-0.0122773	0.0373743	0.0973754	-0.09668
Ssa#KSS3420	Transforming protein RhoA precursor [Salmo salar]	0.00919388	0.023718	0.0327095	-0.0493491	0.0362266			-0.0744522		-0.0494192	0.0761948	-0.0596884	0.00638818	-0.0254141	0.0600318	0.0138604
Ssa#KSS3422	Uncharacterized protein	0.192521	0.309627	0.13571	0.348773	-0.225849	0.480916	-0.0432032	-0.0596281	-0.105063	-0.378301	-0.136533	-0.24589	-0.201877	-0.365308	0.349142	-0.0550352
Ssa#KSS3447	Odorant receptor	-1.29447	0.21544	-0.466343	-1.03815	-1.2519	-0.733806	-0.00698077	-0.761553	-0.750941	1.55569	0.297509	0.637097		0.859951	1.29343	1.44505
Ssa#KSS3614	Fructose-bisphosphate aldolase	0.100876	-0.0246337	0.0357512	-0.0412256	-0.0546556	0.0718165	0.0115114	0.0042797	0.0366003	-0.0343563	-0.0367514	-0.0713035	0.0312515	-0.0763057	0.000311599	0.0468332
Ssa#KSS3627	Tripartite motif-containing 35	0.111845	-0.156101	0.0615493	-0.0854614	0.0918952	0.0320982	-0.0334205	-0.0298259	-0.073431	0.080897	-0.11996	-0.0402301		0.108084	0.000945465	0.051115
Ssa#KSS3671	IQ motif and SEC7 domain-containing protein 2	-0.0265852	-0.0613833	-0.120047	-0.0403217	-0.0260436	-0.127589	-0.0406428	-0.0472565	0.0815902	0.0157641	0.0982772	-0.103291	0.00684603	0.2037	0.182023	0.00495913
Ssa#KSS3679	Novel protein similar to vertebrate piccolo (Presynaptic cytomatrix protein) (PCLO) - Ident 84	0.0108646	0.0128516	-0.0302853	0.044048	0.0866523	-0.0999347	-0.157804	0.0281848	-0.139509	0.0927725	0.0686752	-0.0149992	0.0689453	0.0700855	-0.117245	0.0766972
Ssa#KSS3734	Eukaryotic translation elongation factor 2	-0.0728683	-0.0627012	-0.0475326	0.0321285	0.0605296	-0.0554198		-0.0623085	-0.0987488	0.992741	-0.164867	-0.0720327	-0.147854	-0.133524	-0.130697	-0.036843
Ssa#KSS3740	Brahma protein-like protein 1		-0.0680654		0.0113668	-0.0746912	-0.000268621		-0.0709347		0.0648697	0.0455237	-0.0532265		0.162588	0.0764087	-0.09357
Ssa#KSS3821	Spliceosome RNA helicase BAT1 [Salmo salar]	-0.00712708	0.0187404		0.0470464	0.0824224			-0.0367466		0.103601	0.0238494	-0.130119			-0.100968	-0.00069958
Ssa#KSS3836	Zinc finger_ BED domain containing 4 - Ident 24	0.146829	-0.161388	0.10009	-0.0694658	0.0966578	0.0402572	-0.173202	-0.026455	-0.0456886	0.177485	-0.0384323	0.0574411	0.0548481	0.0423509	-0.188186	-0.013139
Ssa#KSS3862	Novel protein containing trypsin domains - Ident 54	0.656959	0.957946	-0.188956	-0.159221	-0.39433	0.528766	0.608092	-0.00494041	-0.205895	-0.517398	0.734661	-0.113868	0.286655	-2.24594	-0.269186	0.326659
Ssa#KSS3877	Cdc14b protein - Ident 95	-0.344225	0.370599	0.0849042	0.290744	-0.140942	0.0867746	0.0427324	-0.11024	0.463563	0.0139336	-0.362197	-0.245018	-0.263803	-0.206951	0.0878516	0.232276
Ssa#KSS3913	Cholesterol 24-hydroxylase	-0.0138929	0.0188512	0.0746845	-0.073809	-0.0379905		-0.0293793	-0.0774304	0.00954917	-0.0371279	0.177656	-0.0619077		0.0192758	0.0463272	-0.0148058
Ssa#KSS3927	Putative ferric-chelate reductase 1 - Ident 34	0.0808296	-0.00493872	-0.0292943	0.0345471	-0.116021	0.0534601	-0.0106387	-0.0122452	0.0216913	-0.00615902	-0.160606	-0.143636	0.06842	0.127967	0.0243295	0.072295
Ssa#KSS3995	Rho GTPase-activating protein 40	-0.0258903	0.0118388	0.117359	-0.00221189	-0.114293			-0.00788279		-0.00340129	0.0915532	-0.0383786		0.0477338	-0.0713493	-0.00507799
Ssa#KSS4016	ATP-binding cassette sub-family C member 5 - Ident 47	0.0239226	0.134166	-0.426494	-0.264767	-0.421725	0.334366	0.0768819	-0.373357	-0.215983	0.619407	-0.737458	0.47421	0.260214	-0.174326	0.331993	0.358951
Ssa#KSS4024	Augmin-like complex subunit 3-like protein beta - Ident 97	-0.0585486	0.0380321	-0.104947	-0.0161079	-0.00563236	-0.0578613	0.170789	-0.0139724	0.0199641	-0.0586629	0.0239221	-0.0210411	-0.0440704	0.12624	0.0226023	-0.0207053
Ssa#KSS4026	Pyridoxal phosphate phosphatase [Salmo salar]	0.08542	0.0754363	-0.0872325	-0.0729653	0.0618271	0.137767	-0.117857	0.0771478	-0.00799737	-0.0609504	-0.0813668	0.0964929	0.0052287	-0.0536456	-0.0852813	0.027977
Ssa#KSS4041	Ras GTPase-activating protein 4	0.000869644	-0.140622	0.0759908	0.046806	-0.0268465	-0.160515	-0.0345493	0.0299369	0.0295253	0.171323	-0.0113411	-0.0510223	0.140522	0.131984	-0.0398377	-0.162225
Ssa#KSS411	Multiple epidermal growth factor-like domains prot	0.0146518	-0.217868	-0.065239	-0.119948	0.00818023	0.314356	0.0820842	-0.0858295	-0.175828	-0.103359	0.0194386	-0.111469	0.0471266	0.589907	-0.0321648	-0.16404
Ssa#KSS4210	Amyloid beta A4 precursor protein-binding family B	-0.00648123	-0.115937	-0.175682	-0.0081526	0.123465	-0.167315	-0.0180364	-0.0297887		0.184571	-0.0546112	-0.175089	0.0599124	0.253486	0.138305	-0.00864494
Ssa#KSS4303	Collagen alpha-1(XXVII) chain A	0.138007	-0.0809106	0.364273	-0.211923	-0.306651	0.180358	0.491269	0.184762	-0.176287	-0.16075	-0.146275	0.064792	0.407028	-0.376475	-0.224971	-0.146241
Ssa#KSS4368	Smarcc1 protein - Ident 90	0.0318522	0.0756519	-0.086398	0.0838716	-0.0526006	-0.012261	0.027743	-0.0154204	0.0586304	-0.00454567	-0.0334332	-0.0719954	0.00631402	0.0130737	0.0156529	-0.0361358
Ssa#KSS4542	High mobility group protein B2 [Salmo salar]	0.00278396	-0.163591	0.0436761	0.0664961	0.0197321	-0.0284819	-0.0156099	-0.10351		0.0288751	-0.0358094	-0.0912962	0.305125	-0.0415439		0.0131548
Ssa#KSS4549	Ig kappa chain V-IV region B17 precursor [Salmo salar]	-0.0558991	0.0597878	-0.0576425	-0.0852334	0.00932768	-0.0366101	0.0568361	0.119199	0.108071	-0.0380195	-0.0985524	-0.00735877	-0.0227159	0.000329203	0.0933978	-0.0449161
Ssa#KSS4551	PrP1 protein	-0.0403871	0.00513768	0.16174	-0.00656132	-0.0593926	0.130308	0.0263128	-0.265664	-0.0196788	-0.0709323	0.0339915	-0.0160725	-0.0439559	0.236851	0.142441	-0.214136
Ssa#KSS4576	Trpm7 protein - Ident 82	0.687498	0.27234	0.679112	0.0434066	-0.350386	0.649857	0.56023	-0.0951416	-0.306613	-0.178374	0.0572134	0.256392	0.155132	-1.89059	-0.266039	-0.274046
Ssa#KSS4654	Protein FAM192A	-0.211384	0.0449032	0.0854214	0.223927	0.056129	0.338631	0.199473	0.406476	-0.0522402	0.00139519	0.381143	-0.250099	-0.544354	-0.625103	0.0496393	-0.103961
Ssa#KSS4769	Serine/arginine repetitive matrix 1	0.416429	0.900406	-0.5023	0.0451339	-0.421763	0.938044	0.274179	0.297565	-0.0718879	-0.18475	0.679442	-0.188943	0.377331	-2.74483	-0.0670999	0.253039
Ssa#KSS4796	ELOVL family member 5_ elongation of long chain fatty acids (Yeast)	-0.00626499	-0.013592	-0.0652435	-0.0249445	0.0239474		0.0616861	0.0871806	-0.0458179	0.0173324	0.0671112	0.0254049		-0.013724	-0.0174084	-0.0956674
Ssa#KSS4906	LBP (LPS binding protein)/BPI (bactericidal/permeability-increasing protein) like-2 [Oncorhynchus mykiss]		-0.0855647	-0.17386	-0.143532	-0.129498	-0.0323362	-0.137442	0.0992472	-0.142207	-0.0698424	0.276916	0.0379591	0.454366	-0.120237	0.00726785	0.158762
Ssa#KSS5018	Rho GTPase-activating protein 33	0.062442	0.065597	0.155544	0.00780534	-0.13755			-0.073023		-0.0479899	-0.0121608	-0.0582592	0.063681	0.105122	-0.0336153	-0.0975938
Ssa#KSS5117	NU1M_SALSA RecName: Full=NADH-ubiquinone oxidoreductase chain 1; AltName: Full=NADH dehydrogenase subunit 1	-0.149744	0.584352	-0.124992	-0.395258	-1.14798	0.643159	0.0723344	-0.311866	0.196981	-0.276578	0.698092	0.327344	-0.0264494	-0.314088	-0.0902184	0.314916
Ssa#KSS519	Protocadherin 15b	-0.056616	0.0155437	0.0358641	0.00327134	0.0377475	0.0497026	0.00788514	-0.0792974	0.125105	0.00529474	-0.0535755	0.0186709	0.0630569	-0.140989	-0.0182321	-0.0134316
Ssa#KSS5210	Novel protein with a Prominin domain - Ident 90	0.340649	0.352609	-0.0898663	0.0311658	-0.178405	0.178929	0.512007	-0.411841	-0.112843	-0.202658	0.0877133	0.211048	-0.049403	-0.180116	-0.133751	-0.355242
Ssa#KSS5215	Homeoboxes protein ZHX3	-0.0260933	0.0740064	-0.194997	0.0796563	0.0568775	-0.00624118	-0.119324	-0.0646889	0.053681	-0.00909492	-0.126504	0.0329434		0.219528	0.0108073	0.0194443
Ssa#KSS5229	MANSC domain-containing protein 1		-0.00957271	0.123245	-0.0249916	-0.0487662		0.00102729	0.00654359		0.0532871	0.00682199	-0.0902114		0.0364642	-0.0654832	0.0116359
Ssa#KSS526	His domain-containing protein tyrosine phosphatase a - Ident 94	-0.0066826	0.0260615	0.0818948	-0.0665987	0.0112743	-0.0443034	0.0593199	-0.0468852		-0.109849	0.0971162	0.0258237	-0.0331845	0.0264861	-0.0128774	-0.00759547
Ssa#KSS527	Lipid phosphate phosphatase-related protein type 4	0.0255705	-0.0933299	0.0493163	-0.0360609	-0.0452221	0.0460476	0.0505609	-0.0267936	0.00967918	0.0514198		-0.0655506		-0.0474472	0.0392797	0.0425306
Ssa#KSS549	Novel protein (Zgc:136474)B8A501 Novel protein (Zgc:136474)	-0.11538	-0.0421444	0.0152617	-0.0141984	-0.0532447	0.186889	0.0797782	-0.049554		-0.0582098	0.0292271	0.00570769	0.000718191	0.0124635	0.0279196	-0.0252346
Ssa#KSS560	Srrm2 protein	-0.794691	-1.80698	-0.971901	-1.93783	0.286856	-0.00299594	-1.51541	0.57269	1.62258	-0.345059	-0.624631	0.33081	0.704686	2.88674	0.749091	0.846049
Ssa#KSS565	P2X purinoceptor		-0.0549571	0.0075578	-0.0272499	-0.109216		0.132469	0.0544298	0.137211	-0.0818352	0.0673688	-0.0332536		0.0570978	-0.0204269	-0.129195
Ssa#KSS573	Homeodomain-interacting protein kinase 3		0.0662948		-0.136682	0.00567516		-0.113035	0.0742808		-0.0269446		0.0235308		0.0499058	0.0296998	0.0272738
Ssa#KSS590	RNA-binding protein 20	0.0475011	0.0132168	0.0298821	0.00398983	-0.0598562		0.00613086	-0.0749396	-0.0764194	0.00966626	0.0878526	-0.0100737		0.0752059	-0.00405412	-0.0481021
Ssa#KSS606	Ryanodine receptor 1b (Skeletal) - Ident 60	0.306401	0.411057	0.118781	0.244306	-0.073008	0.342872	0.273186	0.106278	-0.0165132	-0.202059	-0.0957003	-0.187044	0.11505	-0.978998	-0.351233	-0.0133706
Ssa#KSS770	Inactive ubiquitin carboxyl-terminal hydrolase 54	0.0292	0.0219425		0.0516621	0.0175345			0.0178763		-0.0681806	-0.0093934	0.0219622	0.0627941	-0.0151279	-0.0989731	-0.0312967
Ssa#KSS796	immunoglobulin mu heavy chain [Oncorhynchus mykiss]	0.000682834	0.0100899	0.105205	0.000592834	-0.0981181	-0.0415776	0.103283	-0.000348866	-0.0828279	-0.0416938	0.084978	-0.00621337	-0.0279673	0.00218863	0.0392791	-0.0475525
Ssa#KSS885	Rtn4 - Ident 32	-0.0494429	0.0658622	-0.0537014	0.0138936	0.0160306	0.215774	-0.0292271	0.00288154	0.0351202	-0.031586	-0.0281309	-0.000169969	-0.0170276	-0.107927	0.0058496	-0.0381984
Ssa#KSS903	Pannexin 2 isoform B - Ident 28	0.041847	-0.043907	-0.0590845	-0.0187856	0.0301064	0.0627793	-0.0174188	-0.0630804		0.068828	-0.0315419	-0.00473804	0.124827	-0.0679842	-0.0112494	-0.010597
Ssa#KSS913	Novel protein similar to vertebrate oxoglutarate (Alpha-ketoglutarate) receptor 1 (OXGR1) - Ident 23	-0.00605435	0.066906	0.0414162	-0.0781152	-0.071549	0.019123	-0.027656	0.00244563	0.0349295	-0.0309013	0.0542837	-0.000240545	-0.0596919	0.0856074	0.00729471	-0.0377979
Ssa#KSS918	Protein Jade-1 - Ident 33	0.0552221	0.0141518		0.0610519	-0.0295127	-0.0302804	-0.125209	0.0699021	0.0768245	-0.0317665	-0.0882393	0.0688531		-0.0360583	-0.00127804	-0.00366114
Ssa#KSS920	Inactive dual specificity phosphatase 27	-0.017054	0.0238044		0.0518442	0.00235205	-0.0277399		-0.0402101		-0.0274956	0.00868785	0.0269161	-0.0183796	0.00475495	0.00699915	0.00552015
Ssa#KSS952	Peptidyl-prolyl isomerase G (Cyclophilin G)		-0.105701	0.122679	-0.0250594	0.00479112		0.0511453	-0.0460035	-0.0319979	-0.0808546		0.0234403		0.00493082	0.0285963	0.0540333
Ssa#KSS961	Protein ZFP112	-0.030984	-0.0375533	0.0208478	-0.0547678	0.12048		-0.0906303	-0.0120332	0.0197949	-0.0486508	0.0354118	-0.0859988	-0.0346184	0.132271	-0.0127218	0.0791532
Ssa#KSS967	Segment polarity protein dishevelled homolog DVL-1	0.0280293	-0.00983082	-0.117337	-0.0342366	-0.0334902	0.132984	-0.203952	-0.00866492	-0.178486	-0.00179552	0.178199	-0.000379091	0.0369758	-0.00613862	0.121703	0.0964199
Ssa#KSS971	DEAH (Asp-Glu-Ala-His) box polypeptide 16 - Ident 32		-0.0613892		0.0484668	0.0371278		0.0454618	0.0362458		0.0507228	-0.050709	0.0177568		-0.125327	-0.018918	0.0205608
Ssa#KSS976	TBC1 domain family member 13	-0.339753	-0.682311	-0.299783	-1.70369	-0.0698755	0.315132	-1.09765	0.457217	0.730174	-0.208498	-0.0407365	0.750387	0.624796	0.386769	0.365212	0.812605
Ssa#KSS980	Unconventional myosin-X		0.0800678	-0.0377693	-0.0148562	0.0181468		0.148567	0.0910498		-0.123593	-0.0915894	-0.0234678		0.0164547	-0.0558162	-0.00719383
Ssa#KSS982	XK-related protein 5 - Ident 86	0.0281678	-0.0955195	0.0116537	-0.0661343	-0.00947064		-0.140526	0.184614	-0.0552102	0.0461531	-0.128533	-0.0244917	0.00658344	0.330441	-0.0676501	-0.0200793
Ssa#KSS988	Novel protein with transmembrane receptor (Rhodopsin family) domain	-0.12294	-0.144625	0.0831612	-0.0804149	0.178314	-0.0687866	-0.222464	0.194162	0.375087	-0.102135	-0.25924	-0.306097	-0.269008	0.812342	0.022545	-0.0898994
Ssa#KSSb2214	V-type proton ATPase subunit C 1-A [V-ATPase subunit C 1-A]	-0.0302376	-0.117474	-0.017781	0.0978054	-0.064761	-0.0442865	0.0471434	-0.00694828	0.177791	0.0603787	-0.00605452	-0.0109194	0.0211635	-0.00321803	-0.0522599	-0.0503427
Ssa#KSSb2304	Trace amine associated receptor 20r - Ident 72	-0.0607056	0.0371055	0.135844	-0.0653662	-0.0954314	-0.0176225	0.0640297	-0.029899	-0.0150483	-0.121305	0.0839887	0.0378428			0.0242426	0.022325
Ssa#KSSb2325	Ildr1 - Ident 38	-0.0602089	0.100161	-0.0135601	0.0509391	0.130131	0.0599495	-0.0381697	0.160892		0.0624156	-0.071396	-0.0794416		-0.0825131	-0.170525	-0.0486721
Ssa#KSSb2383	RNA-binding protein 25	-0.0372888	-0.00749628	0.0693442	-0.0517265	-0.123924	0.111173	-0.017482	-0.0631437	0.0676295	-0.019247	0.00325102	-0.00480128		0.0296574	0.0547143	-0.0106603
Ssa#KSSb2609	Ankyrin repeat domain-containing protein 16	-0.0179513	0.0357199	-0.101563	0.0301901	-0.00969649	-0.00964015		0.0438149	0.0955968	-0.0603279	-0.0952195	-0.0248475	0.140168	-0.161442	0.115853	0.0193457
Ssa#KSSb2654	Probable ATP-dependent RNA helicase DDX5 [Salmo salar]	-0.0335811	0.00157557	0.102588	-0.0430754	-0.0270403	-0.0421052	0.0299096	0.0369798		0.03036	0.0820466	0.0410657		0.00397557	-0.0407977	-0.1419
Ssa#NM_001123522.1	matrix metalloproteinase 13 (LOC100136348)	-0.0796438	-0.170533	-0.0704922	-0.00270137	0.0571117	0.0226365	-0.162435	0.0282491	0.070955	0.0561592	-0.0706449	0.0856648	0.0685234	0.0914683	0.145315	-0.069634
Ssa#NM_001123526.1	nucleoside diphosphate kinase (LOC100136353)	-0.124589	0.223859	-0.154983	-0.156462	-0.134226	0.52172	-0.203901	0.315539	0.20564	-0.0991	-0.0887982	0.172127	-0.0138675	-0.765903	-0.121763	0.424703
Ssa#NM_001123527.1	ribosomal protein L18a (LOC100136354)	0.065959	0.40899	0.140575	0.0814914	-0.466274	0.726326	0.154487	0.12867	-0.233563	0.503212	0.431428	0.244921	0.262142	-2.56818	0.121482	-0.00167209
Ssa#NM_001123528.1	thyroid stimulating hormone, beta subunit (tshb)	0.0518538	-0.0304822	0.106138	-0.0395251	-0.02349		0.0334599	-0.0544403		0.0339103	0.0477695	0.0102042		0.0401996	-0.0372474	-0.13835
Ssa#NM_001123529.1	fork head domain protein (fkh)	0.15394	-0.101561	-0.0041792	0.111051	0.0158303	-0.0774249	-0.0294274	-0.0652362		-0.0792357	0.097556	-0.109521		-0.108127	0.0990211	0.0973158
Ssa#NM_001123531.1	ribosomal protein S15 (rig)	0.42756	0.43523	0.333301	-0.00769269	-0.429578	0.326734	0.380025	-0.190633	-0.574547	0.374153	0.126238	-0.140775	0.249093	-1.35298	-0.0155212	0.0593942
Ssa#NM_001123532.1	heat shock protein 90kDa alpha (cytosolic), class B member 1 (hsp90ab1)	0.564145	0.785084	0.393516	0.207758	-0.450765	0.777582	0.846499	-0.0575279	-0.532718	-0.260325	0.202531	0.0851943	0.0637329	-2.21945	-0.372986	-0.0322753
Ssa#NM_001123533.1	cystic fibrosis transmembrane conductance regulator I (LOC100136364)	-0.159766	0.107957	-0.087528	-0.00177718	-0.082348	0.00304352	-0.098728	0.0226197	-0.0350192	0.438974	0.0297199	-0.110241	0.0681798	-0.0661086	-0.068506	0.0395274
Ssa#NM_001123535.1	proteasome subunit beta type 7b (psmb8b)	-0.129078	0.0897745	-0.065682	-0.0456169	-0.0108652	0.240637	0.0768412	0.083798	-0.126839	0.159414	-0.0171267	-0.0443754	0.122731	-0.36153	-0.101043	0.128959
Ssa#NM_001123536.1	rod-like opsin (LOC100136369)		-0.0214393	0.119429	-0.0352013	-0.0555931		-0.0604388	-0.00731151		0.0403629	-0.00457501	0.0148589	-0.0278497	0.0171431	0.0524839	-0.0318692
Ssa#NM_001123537.1	rod opsin (LOC100136370)	0.0837892	-0.0197047	0.00305201	-0.0326316	-0.0371446	-0.050935	0.0106103	-0.0271328		0.00858941	0.0206991	-0.0602876	-0.0401244	0.175518	-0.019414	-0.0148836
Ssa#NM_001123538.1	40S ribosomal protein S11 (rs11)	0.114788	0.248025	0.441417	0.127001	-0.322572	0.262598	0.560842	-0.0489058	-0.716843	0.435218	0.254958	-0.198777	0.0774775	-1.11954	0.0380296	-0.153715
Ssa#NM_001123539.1	fast myotomal muscle actin (actc1)	0.0132299	-0.0291759		0.102254	-0.0565267	-0.0858461		-0.0111812	0.0221797	0.0130035	0.0452022	-0.0766097	-0.0235574	-0.00487387	0.138321	-0.04642
Ssa#NM_001123541.2	CD9 molecule (cd9)	0.461698	0.523054	-0.697088	-0.187688	-0.0532359	0.36656	0.35755	-0.519266	-0.0573939	0.527947	-0.317437	0.304141	0.506179	-0.869052	-0.440566	0.0946022
Ssa#NM_001123545.1	cardiac hormone (LOC100136387)	-0.0373833	0.0800355	-0.0723069	-0.0608049	0.0203722		-0.0978074	0.00391256	-0.0130632	0.0344989	-0.0429466	0.00278606	-0.00220344	0.0871829	0.024998	0.07273
Ssa#NM_001123546.1	peroxisome proliferator activated receptor gamma (pparg)	-0.0728729	-0.0302714	-0.0520275	-0.0792208	-0.171829	-0.107507	-0.0532952	-0.316977	0.0527411	-0.0564549	0.111163	0.304463	0.248374	-0.254696	0.126174	0.352235
Ssa#NM_001123547.1	alkaline phosphatase (alp)	-0.000727004	-0.0931832	-0.0382054	-0.0657567	0.0324687	-0.0956229	0.179153	-0.0347291	-0.200489	0.0894245	0.00968438	-0.000781394	0.102589	-0.144681	0.0596689	0.201187
Ssa#NM_001123550.1	ST2L protein-like (st2)	0.0278924	0.00847674	0.315875	0.026221	0.0144071	-0.114821	0.0163372	-0.0443763	-0.0603472	0.110305	0.0607628	-0.0853916	-0.113129	-0.180256	-0.0992296	0.117272
Ssa#NM_001123551.1	secreted phosphoprotein 24 (spp2)	0.0122623	0.11915	-0.0273681	0.0228472	-0.0594128	-0.021502		0.00160705	-0.0168494	-0.019696	-0.0472252	0.000204349	-0.00546535	0.00819555	0.0639584	-0.0307064
Ssa#NM_001123552.1	interleukin 1 receptor accessory protein (il-1racp)	0.194639	0.394805	-0.0747588	-0.345343	-0.280723	0.626533	0.251608	-0.278727	-0.222131	-0.321165	-0.0770606	0.463853	0.217346	-0.336856	-0.249536	0.0375198
Ssa#NM_001123555.1	luteinizing hormone receptor (lhr)		-0.233118	0.0255831	0.0488827	0.0709467		0.0228959	0.0342426		0.128021	-0.0774667	0.0475717		0.0305281	-0.151301	0.0532147
Ssa#NM_001123556.1	aryl hydrocarbon receptor 2 beta (ahr2b)	-0.0164397	0.143497	0.114146	-0.0455922	-0.0815765	0.00696727	0.052206	-0.0112262		0.00920217	-0.0369614	-0.0805806		-0.00586055	-0.0496796	0.00189917
Ssa#NM_001123557.1	vitamin D receptor (vdr0)	0.0959916	0.281254	-0.0993219	0.0900056	-0.207549	-0.132738	-0.0123836	-0.120068	-0.123426	0.0554375	0.178886	-0.0454725	0.0919376	0.0837186	-0.0245651	-0.111706
Ssa#NM_001123558.1	interferon gamma (ifng)		0.173621	-0.107292	0.133665	-0.0789014	-0.0103482	-0.140387	0.0457973	-0.0559361	-0.0095099	-0.0579711	0.0354334		-0.0200635	0.0233673	0.0685257
Ssa#NM_001123560.1	peroxisome proliferator-activated receptor alpha (LOC100136415)		0.0490254	-0.0963091	0.0440764	0.123502	-0.0476069		-0.0186859	-0.0445409	0.0548569	-0.0417593	-0.0206125	0.0707623	-0.0129169	-0.0561023	-0.00368986
Ssa#NM_001123565.1	aryl hydrocarbon receptor 2 delta (ahr2d)	-0.154705	0.157515	0.223439	-0.0290216	-0.0696382	-0.0560087	0.18596	0.0471102	-0.205621	0.187915	-0.286293	0.0258288	-0.00750415	-0.119958	0.197363	-0.0963808
Ssa#NM_001123566.1	prion protein (LOC100136432)	-0.182329	0.0560508	-0.118653	-0.011977	-0.0529828	-0.405355	-0.040038	0.248003	0.0149511	0.345927	0.376086	-0.0789921	-0.173973	-0.29283	-0.0686346	0.384751
Ssa#NM_001123567.2	polyunsaturated fatty acid elongase (elvol5a)	0.119565	-0.0220509	-0.0490729	-0.0324417	0.0989983	0.17484	-0.0291812	-0.0212714	0.0162367	-0.127359	0.0565247	-0.0331014	-0.00179613	-0.168266	-0.0416859	0.0600614
Ssa#NM_001123568.1	matrix Gla protein (mgp)	-0.00881379	-0.0261791	0.0362329	0.00880468	-0.171539	0.158102	-0.0778046	-0.11028		-0.0364756	0.0931701	0.11406	-0.0211831	0.0781377	-0.0443224	0.00808998
Ssa#NM_001123570.1	interferon alpha 2 (ifna2)	0.0351558	0.0598042	0.0390191	-0.034552	-0.0352923	0.00478189	-0.0282825	-0.0288725	0.0106736	0.0549675	-0.0722798	0.0218259	-0.0365523	0.02336	0.0908529	-0.104609
Ssa#NM_001123571.1	calcium polyvalent cation receptor 2 (LOC100136437)	-0.0430475	-0.0494963	0.00772104	-0.0593057	-0.0321348		-0.0216247	-0.0159057	0.0211413	-0.0254032	0.0293459	-0.0122217		0.024579	-0.0143273	0.190679
Ssa#NM_001123572.1	RhAG-like protein (LOC100136438)	-0.637607	-1.25689	0.355391	0.373494	0.489464	-1.27129	-1.21305	0.975899	0.34999	1.59623	-0.875722	-0.5111	-0.132927	0.766868	1.00055	-0.00927987
Ssa#NM_001123573.1	cathelicidin antimicrobial peptide (LOC100136439)	-0.0518372	2.72929	1.86049	0.512977	-0.208457	1.90355	-0.635091	2.35663	0.587292	-0.963371	-1.24395	-1.30142	-1.56318	-1.90307	-1.05247	-1.02737
Ssa#NM_001123575.2	delta-6 fatty acyl desaturase (fadsd6)	0.0883454	0.0783617	0.0166494	0.035037	-0.0499174	0.140692	0.0297356	-0.0605934	0.0615513	-0.112002	-0.0784414	-0.0138408	-0.0341933	-0.0507202	0.0764207	-0.127085
Ssa#NM_001123576.1	growth hormone receptor isoform 1 precursor (ghr1)	0.354672	1.29313	1.65272	1.51957	0.821835	-1.01549	-0.511094	1.38258	0.210641	-0.517444	-1.14847	-0.979299	-0.921479	-0.676437	-0.591711	-0.873729
Ssa#NM_001123579.1	C type lectin receptor A (LOC100136446)	0.64395	0.85145	1.14208	0.516683	0.491345	0.561081	0.246582	1.38372	0.399799	-0.941608	-1.00153	-0.524517	-1.22879	-1.01882	-0.754162	-0.767269
Ssa#NM_001123580.1	C type lectin receptor B (LOC100136447), transcript variant X1	0.206508	0.886659	-0.0851738	0.460585	-0.0775878	0.896582	-0.437673	0.462837	-0.306131	-0.420853	-0.406915	-0.17077	-0.398038		-0.22362	-0.386412
Ssa#NM_001123582.1	interleukin-1 beta (LOC100136449)	0.0561501	-0.096389	-0.127916	0.108809	0.10757	-0.0616699	-0.154084	0.0416131	-0.0330657	-0.0351718	0.0219843	0.0695584	0.022393	0.0546451	0.150807	-0.125234
Ssa#NM_001123583.1	CD8 alpha (LOC100136450)	0.0568262	-0.0642486	-0.0572359	-0.0375028	0.0161184	0.360385	-0.0302876	-0.111063		0.0730983	-0.0632391	-0.0693156	-0.0619587	-0.0741932	0.0515264	0.0110903
Ssa#NM_001123584.1	CD8 beta (LOC100136451)	0.0245192	-0.116791	-0.0948089	0.183736	0.0542507	-0.118825	-0.0788625	0.0212617	-0.0155738	0.266754	-0.135156	0.0281381	-0.00234776	-0.061222	-0.139971	0.184898
Ssa#NM_001123585.1	anti-mullerian hormone (LOC100136452)	0.12677	0.0646349	-0.0994065	0.0746018	-0.00987657	-0.0267923	-0.128887	0.0659421	0.0481003	0.0426838	-0.0436463	0.151707	-0.106319	-0.0642112	-0.0492621	-0.0460374
Ssa#NM_001123587.1	superoxide dismutase 1, soluble (sod1)	-0.0481412	-0.054696	0.0959807	-0.0200132	-0.0344746	0.0522771	-0.131308	0.0118473	0.0511615	-0.0202871	-0.0407362	0.054564	-0.0928582	0.27971	-0.0651241	-0.037902
Ssa#NM_001123588.1	zonadhesin-like (LOC100136455)	0.0291799	-0.00993251	-0.0478762	-0.0254447	0.104527			0.00613009	0.0319928	-0.0284527		-0.0341901		-0.0558777	0.016153	0.0137911
Ssa#NM_001123590.1	tumor necrosis factor alpha-2 precursor (tnf-alpha-2)	0.00485303	-0.0288192	0.028212	-0.0538024	-0.083945			-0.078773		0.0463176	0.100121	-0.00734327		-0.0297548	0.0529863	0.0499472
Ssa#NM_001123591.2	caspase 8-like protein (LOC100136459)	-0.0169992	-0.00328013	0.00635977	-0.0756547	0.00914557		0.0557521	-0.100625		0.0244654		-0.0291955	0.0361721	0.0753131	0.0311341	-0.0125871
Ssa#NM_001123592.1	estrogen receptor 1 (esr1)	0.00542829	0.106514	-0.0136129	0.00887099	-0.0227477	0.0767498	-0.131072	-0.0321459	0.00718569	-0.0302164	-0.0485129	-0.0436196	0.0417078	0.174547	-0.00520659	-0.0938684
Ssa#NM_001123593.1	prolactin-releasing peptide receptor (LOC100136462)	-0.0648258	0.0412852	0.0232278	0.0407365	-0.0440562	0.0481851	-0.00681988	-0.0546677	0.0671748	-0.0525509	0.0257248	-0.063451	0.0698038	-0.0450775	0.135984	-0.120673
Ssa#NM_001123595.1	protein kinase containing Z-DNA binding domains (pkz)		0.0697299	-0.109744	-0.0170173	0.0178974	-0.100415	-0.0281617	0.0745272	0.0640906	0.0638491	0.125303	0.0521387	-0.0864237	-0.0323651	-0.136776	0.0433675
Ssa#NM_001123596.1	follistatin (LOC100136466)	-0.103321	-0.108155	-0.20418	-0.111625	0.0642324	0.00345616	-0.0896677	0.0804171	0.0731372	-0.0282962	-0.04833	-0.110615	0.169623	0.26595	0.148697	-0.00132677
Ssa#NM_001123597.1	anterior gradient homolog 2 (Xenopus laevis) (agr2)	-0.967309	-0.566686	-0.849809	-0.968139	-0.724249		-0.946329	-1.01379	-0.0671612	-0.905409	2.64213	1.57147	1.58476	-0.548633	-0.123508	1.88266
Ssa#NM_001123599.1	Sox8 (LOC100136470)	0.0563494	-0.074153	-0.0113396	0.086145	-0.0454508	-0.006948	-0.0867217	0.0140349	0.200481	-0.0496248	0.0066831	0.0128326	0.107347	-0.0701933	-0.0218525	-0.117589
Ssa#NM_001123600.1	myogenin (LOC100136471)	0.103539	0.0240007	-0.00320346	-0.033461	0.014277	0.0700553	-0.0274907	-0.104813		-0.0780003	-0.0604238	0.119527	0.0325499	-0.071983	0.0537823	-0.038356
Ssa#NM_001123601.1	myoblast determination protein 1c (myod1c)	-0.125657	-0.0128739	-0.111392	-0.0479093	0.130605	0.0165687	-0.0681612	0.0763556	0.170072	0.164041	-0.162021	-0.0127403	-0.16455	0.318496	-0.00575763	-0.165073
Ssa#NM_001123602.1	alpha amylase (LOC100136478)	-0.0359176	-0.114189	-0.0509264	0.221423	0.533751		-0.0799368	-0.0302972	0.00412539	0.0280558	-0.0414827	-0.166733	-0.109274	-0.0287286	-0.0890682	-0.0408
Ssa#NM_001123603.1	main olfactory receptor-like protein (sorf)	0.0279574	0.418146	0.567906	-0.337107	-0.439857	-0.754769	-0.0918396	0.00546078	-0.105177	0.821349	0.138186	-0.336621	0.126286	-1.14102	0.600077	0.501027
Ssa#NM_001123604.1	somatolactin (LOC100136491)		-0.0794802	-0.0102714	-0.0204633	0.0597535		-0.0218155	0.149506		0.0223152	0.0377456	-0.00206218		-0.0240617	-0.0888188	-0.022347
Ssa#NM_001123605.1	TAP binding protein (tapbp), transcript variant X1	-0.0275768	0.108393	-0.120318	0.00976913	-0.0350771	0.0784876	0.0417837	-0.116759	-0.0190601	-0.121231	0.083017	-0.00145232	0.266088	-0.17106	0.119692	-0.0946943
Ssa#NM_001123606.1	Unknown	-0.187081	-0.176048	0.397683	-0.138589	-0.0408954	-0.737324	0.238758	-0.183428	0.0967112	0.606351	0.296184	-6.22563e-05	-0.133542	-0.617791	0.511382	0.0676882
Ssa#NM_001123607.1	myogenic regulatory factor 4 (mrf4)	-0.0712413	-0.0118727	-0.0444354	-0.0256347	-0.00410647	0.0307328	0.00407383	0.028019		0.0499295	0.00499163	0.0244255		0.0569959	-0.0195753	-0.0223026
Ssa#NM_001123608.1	FIP2-like (LOC100136496)	-0.00388632	0.0188942	-0.0465983	0.0560155	0.00546418		0.0102577	-0.0110699		-0.0818652	-0.027054	-0.0126918		-0.00462232	0.141024	-0.0438679
Ssa#NM_001123610.1	follicle stimulating hormone receptor (fshr)	-0.0647199	-0.0940538	0.013038	0.0335749	0.015097			0.0488725		0.0303265	0.0186026	-0.0795323		0.0154945	-0.00337822	0.0666785
Ssa#NM_001123611.1	CD4-like protein (LOC100136502), transcript variant 1	-0.0132167	0.150717	0.0354548	0.056316	-0.0542835	-0.0347918	0.058147	-0.00144948		-0.035917	0.048891	-0.113652	-0.0654113	0.00319024	-0.0419595	0.00796594
Ssa#NM_001123612.1	scavenger receptor class B type I (sr-bi)	0.00985786	-0.00955449	0.0536815	0.0729484	-0.0562883	0.0296942	-0.0155679	-0.053209	0.0418011	-0.0192255	0.0214278	0.073915	-0.0512305	-0.0905971	0.0191454	-0.0267986
Ssa#NM_001123613.2	myosin light chain 1-3 (LOC100194663)	0.0973616	-0.0525111	0.00470617	-0.0623205	-0.0351496	0.00845767	-0.0741981	-0.0711072		0.0601104	0.0263311	0.023261	0.024224	-0.076019	0.142042	-0.0151877
Ssa#NM_001123614.1	Cee (LOC100136505)	0.0460609	-0.154394	-0.0738624	0.0017648	-0.0923157	0.0637026	0.0499769	-0.00411485	0.336247	0.114621	-0.0427629	-0.00808595	0.023997	-0.123436	0.0402192	-0.177616
Ssa#NM_001123617.1	tumor necrosis factor alpha (LOC100136509)	-0.013911	-0.0484445	0.127095	0.0192677	-0.102916		-0.0478219	0.0369901		0.0583517	-0.0922248	0.0301473		0.00840889	0.0133775	0.0116799
Ssa#NM_001123618.1	CCL4-like chemokine (LOC100136511)	-0.0205123	0.205691	-0.214289	-0.124366	-0.271073	0.0868508	-0.118372	-0.0171009	-0.0918254	0.479423	-0.232991	-0.204398	0.10308	-0.0539273	0.281995	0.19182
Ssa#NM_001123619.1	thymidylate kinase (LOC100136513)	0.491732	0.208603	-0.162633	0.326488	0.113353	-0.243961	0.2026	-0.0619875	0.128064	0.112436	-0.154703	-0.251478	-0.227956	-0.212694	-0.207231	-0.060637
Ssa#NM_001123620.1	CD3zeta-1 (cd3z)	-0.191477	0.0717791	0.622511	-0.160955	0.0234384	0.0776109	0.0501319	0.427882	-0.0329846	-0.0238149	-0.296239	-0.248239	0.17401	-0.409897	-0.101146	0.0173867
Ssa#NM_001123621.1	CD3gammadelta-B (LOC100137057)	-0.178066	0.0310493	0.200393	-0.00437094	-0.35068	0.230474	0.0590947	0.166691	-0.0314787	0.396495	-0.0712384	-0.155571	-0.0242531	-0.339146	0.0940934	-0.0234865
Ssa#NM_001123622.1	CD3epsilon (LOC100136516), transcript variant 1	0.029406	-0.0899158	0.136091	-0.0236466	-0.155829	0.172433	0.0741516	-0.0537606	-0.0557324	0.0311478	-0.0150158	-0.0964027	-0.0501938	0.0160851	-0.027734	0.108915
Ssa#NM_001123623.1	insulin-like growth factor I (LOC100136517)	0.0409978	-0.0145228	-0.0304569	-0.108283	-0.0318561			-0.00837284	0.0275455	0.0731849		0.0594584	0.0859489	-0.00672404	-0.045741	-0.0411789
Ssa#NM_001123624.1	IGF binding protein 1 (igfbp-1b1)	-0.0864101	-0.0696546	-0.059925	-0.0106377	0.0695791		0.0332362	-0.0176846		-0.0121126	-0.0147221	-0.0459168		-0.0142361	0.112434	0.11605
Ssa#NM_001123625.1	IGF binding protein 2 (igfbp-2a)	-0.153656	-0.0605661	0.286024	0.085329	0.00279526	-0.159113	-0.0130095	-0.0602931	-0.0943066	-0.00248383	-0.077659	-0.0693717	-0.0935699	0.314623	0.129282	-0.0340264
Ssa#NM_001123626.1	vertebrate ancient opsin (LOC100136521)	0.00423663	-0.107432	0.0657238	0.00124586	-0.00820226	-0.143514	-0.121868	0.0253419	0.12212	-0.0275736	0.0792129	0.0244993	-0.119281	0.266673	-0.0103843	-0.0507987
Ssa#NM_001123627.1	aldolase b, fructose-bisphosphate (aldob)	-0.875893	-0.678775		-0.644332	-0.772737	-0.500096	-0.546556	-1.0778	0.664483	-0.904083	1.44744	1.70516	2.01889	-0.878753	-0.378798	1.42187
Ssa#NM_001123628.1	thyroid hormone receptor alpha (tr-alpha)	-0.534498	-0.186556	-0.0748391	0.0401514	0.194265	-0.136135	0.22067	-0.00552543	0.123803	0.220941	-0.0242687	-0.083029	-0.0774686	0.452559	0.0957504	-0.225823
Ssa#NM_001123629.1	elongation factor 1 alpha (LOC100136525)	-0.0131313	0.709615	-0.335148	-0.164987	-0.638307	1.07983	0.580649	0.107636	0.130296	-0.0307493	0.594029	0.00842158	0.193141	-2.49857	0.0592572	0.218016
Ssa#NM_001123630.1	solute carrier family 6 (neurotransmitter transporter, taurine), member 6 (slc6a6)	0.235389	-0.120081	0.00568877	-0.0634108	-0.219827	0.203486	-0.0233139	-0.0840719		0.0754928	-0.141074	0.0166459	0.338117	-0.292107	0.0834677	-0.0144046
Ssa#NM_001123632.1	antithrombin protein (antithrombin)	0.956992	0.194942	-0.0534746	-0.442311	-0.499699	1.57815	0.255843	0.547819	-0.193039	-0.803342	-0.171417	0.385359	0.124882	-0.913787	-0.663214	-0.303711
Ssa#NM_001123635.1	peroxisomal proliferator-activated receptor beta1A (LOC100136532)	-0.0257349	0.0756413	0.00630514	-0.120394	-0.009455	0.0986977	-0.0215514	0.0825428	0.0183598	-0.0689715	-0.0754804	-0.0276258	0.0589989	-0.0145476	0.0129727	0.0102419
Ssa#NM_001123637.1	myogenic differentiation 1 (myod1)	-0.0170486	-0.00768786		0.0161301	0.00424164		0.00434214	0.0338525	0.0944661	0.0147242	-0.039248	-0.0300623		0.0348504	-0.117103	0.00854234
Ssa#NM_001123638.1	peroxisome proliferator-activated receptor beta2B (pparb2b)	0.0559494	0.0222738	-0.00493042	0.0125446	0.0827438	-0.0320871	0.108612	-0.0662349		0.0703767	-0.0621507	-0.0705632	0.030823	0.00260287	-0.0405825	-0.109377
Ssa#NM_001123639.1	glycerol-3-phosphate dehydrogenase (LOC100136539)	0.103466	-0.0201873	-0.0569269	0.013361	0.0164273	0.0181198	0.0157197	-0.110754	0.0361204	0.0189582	-0.0629302	0.0639014	0.0906553	-0.0738842	-0.105168	0.0531211
Ssa#NM_001123640.1	ISG15-like protein (LOC100136541)	0.0551768	-0.098625	-0.294508	1.0527	0.996226	-0.525614	-0.277094	0.297623	0.403396	0.543019	-0.390467	-0.53363	-0.351549	-0.206047	-0.346646	-0.323952
Ssa#NM_001123641.1	C-RFamide peptide (crfa)	0.0784288	0.0352184	0.079647	-0.0673637	-0.0767761	0.0501959	0.0858998	-0.0903391	0.022886	-0.00895365	-0.101862	-0.0221324	0.0648464	-0.0909701	-0.0279385	0.0692127
Ssa#NM_001123643.1	tyrosinase (LOC100136546)	-0.0310054	-0.0729265	-0.176108	-0.0968576	0.0449163	-0.084699	-0.0158959	0.529055	-0.0770649	0.0510326	-0.236252	-0.126568		0.359912	-0.052546	-0.0149904
Ssa#NM_001123644.1	myogenic factor 5 (myf5)	-0.181349	-0.339423	-0.736693	0.582408	0.874459	-0.731957	0.210623	-0.454273	0.0176025	-0.309993	-0.278655	-0.247028	-0.373952	1.93963	0.407015	-0.378413
Ssa#NM_001123650.1	IGF binding protein 6 (igfbp6)	-0.0159237	-0.140368	0.107585	0.0401848	-0.0457794		0.152213	-0.000578617		0.00131148	-0.0234016	-0.0646075		0.0843345	-0.0245831	-0.0703883
Ssa#NM_001123651.1	IGF binding protein-related protein 1 (igfbprp1)	-0.019879	0.0336596	-0.0509005	-0.0720346	-0.0516818	-0.0514894	0.0286618	-0.0145016	-0.1596	-0.00362693	-0.0325144	0.160811	-0.0364628	0.0139925	0.0165716	0.238994
Ssa#NM_001123653.1	toll-like receptor 9 (tlr9)	-0.0199103	-0.107644	-0.0843982	0.0334337	0.0623773	0.0881023	-0.013798	-0.0617429	0.0597962	-0.00350371	-0.12527	0.0368401	0.00856612	0.082619	0.016639	0.0278927
Ssa#NM_001123655.1	transferrin (trf), transcript variant X1	-0.0772386	0.283751	-0.0937236	0.547865	-0.121991	0.242082	0.0879019	-0.126738	-0.00891213	-0.00809593	-0.0370413	-0.260226		-0.217671	-0.235772	0.0258068
Ssa#NM_001123658.1	ferritin middle subunit (LOC100136565)	0.177831	0.452533	0.0619119	0.545809	-0.108819	0.336688	0.354931	0.118084	0.408557	0.173485	0.506692	-1.04546	-0.750561	-1.26489	-0.481387	0.514587
Ssa#NM_001123659.1	fast myotomal muscle troponin-I (LOC100136569)	-0.0721325	0.0196827	-0.0453267	-0.0265259	-0.0469178	0.0298416	0.0512583	0.00136387		-0.0314489	0.0656187	0.0235343		0.0258185	0.00344017	0.00179387
Ssa#NM_001123661.1	troponin I (LOC100136571)		-0.00870294		-0.0277235	0.103986		-0.00408644	0.00805946	0.0238195	-0.0288634	-0.104457	0.0757445		0.00358736	-0.0686835	0.0273195
Ssa#NM_001123662.1	hemoglobin subunit alpha (hba)	0.166548	0.177855	0.93326	0.263738	-0.235924	-0.400606	0.210642	0.0933759	-0.638711	0.383967	0.23309	-0.36278	-0.0957378	-0.625775	-0.0131864	-0.0897546
Ssa#NM_001123664.1	ribosomal protein L18 (rpl18)	0.138181	-0.134422	-0.0035884	-0.031713	0.0406706	-0.0572924		0.0786583		0.0108856		0.0185516	0.017875	0.0166346	-0.0693759	-0.0250654
Ssa#NM_001123666.1	beta globin (LOC100136576)	-0.470685	-2.41986	0.504658	1.46659	0.850166	-2.21294	0.259002	0.73465	0.33546	1.41874	-0.878639	0.347637	0.164054	-1.5581	0.930434	0.528829
Ssa#NM_001123667.1	gonadotrophin releasing hormone (gnrh)	-0.028496	0.0244923	-0.0546121	0.015945	-0.0566878		-0.0629378	0.0628823		0.0479753		0.0170433		0.0384003	-0.0206025	0.0165982
Ssa#NM_001123668.1	prolactin (LOC100136580)		-0.0026778	-0.0399993	-0.0180967	0.0094169		-0.0475592	-0.0369732	-0.0222621	0.060182		-0.0263919	0.105354	0.0101958	-0.0097193	0.0185308
Ssa#NM_001123669.1	metallothionein B (LOC100136581)	0.216322	-0.307518	-0.365778	-0.116231	-0.327956	0.148477	0.36057	-0.30522	-0.071061	-0.0104679	0.31829	0.24538	0.850934	-0.943481	-0.131512	0.439248
Ssa#NM_001123670.1	Pit-1 protein (pit-1)	-0.103587	-0.092735	-0.00478493	0.00333537	0.0358759	0.0466425		0.253349		0.00648147	-0.0764825	0.0149583	0.0158334	-0.0468523	-0.0266935	-0.0253408
Ssa#NM_001123671.1	pentraxin (LOC100136583)	0.00467297	0.104283	-0.149472	0.164374	-0.0241661	0.022922	0.0102294	-0.0344296	-0.0733016	0.021622	0.0446263	-0.0448473	0.178577	-0.207425	-0.00791023	-0.00975673
Ssa#NM_001123673.1	transport-associated protein (tap1)	-0.201524	-0.165323	-0.0794737	-0.0578417	0.0658186	-0.21747	-0.163665	0.118252	0.150048	0.396509	-0.118487	-0.0233281	0.0574236	-0.239191	0.284685	0.193571
Ssa#NM_001123674.1	HNF1 homeobox A (hnf1a)	0.0395416	-0.0681616	0.100234	-0.0170118	-0.235359	-0.116508	-0.0446421	-0.124698	0.161433	-0.22325	0.206101	0.0582459	0.388459	-0.168151	-0.0876517	0.131416
Ssa#NM_001123675.1	Mx3 protein (LOC100136587)	0.409721	0.644381	-0.234454	-0.22183	0.126449	-0.564542	0.109146	-0.283114	-0.0524439	0.96331	-0.404734	-0.505057	-0.136846	0.210336	-0.0945293	0.0342029
Ssa#NM_001123676.1	growth hormone prepeptide (LOC100136588)	0.0704715	-0.00181579	0.077194	0.0155587	-0.0711135		0.00746978	0.0426962	-0.0155996	0.0989663	0.0949007	-0.095818	-0.0966137	0.0219464	-0.110692	-0.0375512
Ssa#NM_001123677.1	metallothionein A (LOC100136589)	0.687286	-0.25246	0.338731	-0.11135	0.107002	-0.262903	-0.789788	-0.110439	0.173664	-0.699149	0.212275	0.463184	1.00005	-0.828215	-0.369115	0.441227
Ssa#NM_001123678.1	paired-like homeodomain transcription factor 3alpha (LOC100136797)	-0.0580277	-0.104401	-0.140471	-0.114212	-0.100466	-0.00341113	0.180125	-0.0175678	0.174133	0.130561	-0.0289911	-0.061885	0.114302	0.214971	-0.179208	-0.00545593
Ssa#NM_001123679.1	paired-like homeodomain transcription factor 3beta (LOC100136798)	0.00223274	-0.0932831	0.279557	0.0847859	-0.0661494	-0.132591	-0.168261	-0.125947	0.0151141	0.101176	-0.123639	0.022807	0.017513	0.177211	0.0851348	-0.0756621
Ssa#NM_001123680.1	paired-like homeodomain transcription factor 2alpha (LOC100136799)	0.0878777	-0.0694568	-0.00680067	-0.0843326	0.102971	0.227573	-0.0828525	-0.0637468	0.124485	-0.0453522	-0.0596851	-0.0691421	0.0120419	-0.0385554	-0.0196753	-0.01535
Ssa#NM_001123681.1	paired-like homeodomain transcription factor 1alpha (LOC100136800)	-0.0217695	-0.105658		0.0219705	0.107177			-0.105375		-0.0276439	0.0403401	0.0736441		-0.0563776	0.0537361	0.0199564
Ssa#NM_001123683.1	Na/K/2Cl co-transporter (nkcc1a)	0.0990023	0.075139	-0.111972	-0.11647	-0.0410533	0.100948	-0.0292665	0.0295114	-0.0402922	-0.159665	-0.127971	0.0627565	0.0607836	0.129313	0.140785	-0.0715511
Ssa#NM_001123686.1	aryl hydrocarbon receptor 1 alpha (ahr1)	0.0225524	-0.121836	0.133434	0.228168	0.197041	-0.174132	0.299056	-0.0317199	-0.0965099	-0.184193	-0.0950239	-0.0844869	0.193895	-0.0651687	-0.241334	0.0202566
Ssa#NM_001123688.1	dopachrome tautomerase (dct)	0.0349558	0.0655807	0.0658137	0.0140182	-0.0760584		-0.0746129	-0.0140261		-0.0252177	0.0675427	0.02506		-0.0337282	0.0465605	-0.0958885
Ssa#NM_001123689.1	transport-associated protein 2A (tap2a1)	0.0184658	-0.00267797	-0.0705629	-0.126102	0.023448	0.0345064	0.0329066	-0.0482562		0.0863441	-0.000324667	0.00582483	0.100339	-0.100345	0.0715824	-0.0251489
Ssa#NM_001123691.1	toll-like leucine-rich repeat (tl/lrr)	0.129411	-0.00790898	0.0140676	-0.0660901	-0.00687548	0.0504898	-0.102571	-0.168689	0.018721	-0.00912928	-0.0962218	-0.0222842	0.00730786	0.2601	-0.0696507	0.0693247
Ssa#NM_001123692.1	serum albumin 1 (alb1)	0.0959565	-0.0224733	0.000397243	0.00337134	-0.0388143	0.0496243	0.00798874	-0.0562993		0.00558844	0.0173482	-0.063501	0.0161284	0.0191473	-0.0197517	-0.0147113
Ssa#NM_001123694.1	cytochrome P450 1A (cyp1a)		0.0727504	-0.249878	-0.261416	-0.168839			-0.248906	0.362405	-0.311951	0.551091	-0.0113112	-0.0851274	-0.100805	-0.130597	0.582581
Ssa#NM_001123695.1	paired box protein 7 (pax7)	0.0108371	-0.0370422	-0.0798368	0.0637192	0.0422804	-0.0742785	-0.141126	0.00482606	0.0908903	-0.0826045	-0.105115	0.0767022	-0.0212761	0.137394	0.106423	0.00820753
Ssa#NM_001123696.1	hematological and neurological expressed 1-like (hn1l)	-0.567371	-0.126931	0.152149	-0.203888	-0.0450011	0.101528	0.127143	0.08798	-0.117626	0.132921	-0.0656139	0.307043	0.255029	-0.0295349	-0.177215	0.169388
Ssa#NM_001123698.1	mitogen activated protein kinase p38a (p38a)	0.0651734	-0.0361337	-0.0747985	0.063996	0.0417914		0.00517205	0.0560932	-0.112278	-0.0250214	0.0390829	0.0150214	-0.116527	0.135438	0.0530075	-0.110019
Ssa#NM_001123699.1	beta-2-microglobulin (b2m)	-0.120747	0.735613	0.577436	1.18684	0.67708	-0.993961	-0.641862	0.780575	0.0562315	1.12678	-0.690908	-1.27576	-0.241105	-1.64376	0.57026	-0.102709
Ssa#NM_001123700.1	thyroid hormone receptor beta (thrb)	-0.124225	-0.154124	0.972208	0.284618	0.340329	-0.242339	-0.242382	0.229047	0.028796	0.0627598	-0.316007	-0.316871	-0.270783	-0.123507	0.022831	-0.150349
Ssa#NM_001123701.1	paired-like homeodomain transcription factor 1beta (LOC100136935)	0.0520238	-0.0333646	-0.0261085	0.0482978	0.0313018		0.122473	-0.0249641		0.0472458		-0.0116573			-0.153386	-0.0518618
Ssa#NM_001123704.1	Unknown	0.138488	0.0172401	-0.282251	-0.177854	-0.259337	0.651949	0.609625	-0.150456	-0.186783	-0.144805	0.0415007	0.410508	0.0270814	-0.472124	-0.17685	-0.0459352
Ssa#NM_001123705.1	long wave-sensitive opsin (LOC100136940)	-0.00210518	0.0620191	-0.0879681	-0.0795798	0.00372452	-0.0358695	0.0590255	-0.0127605		0.0171457	0.049481	-0.0141632		-0.00617198	-0.0482183	0.0954405
Ssa#NM_001123706.1	short wave-sensitive opsin 2 (LOC100136941)	-0.0226094	-0.0302444	0.158367	-0.0854474	-0.0432894	0.0943365	0.0430105	-0.0383525		-0.046467	0.010393	0.01454	-0.0434141	0.0982115	-0.0207901	-0.0882441
Ssa#NM_001123707.1	RH2 opsin (LOC100136942)	-0.0313583	-0.0663944	-0.00147176	-0.00580406	-0.0175341		0.0769843	0.041269		-0.0439852	0.0160373	-0.0439478		0.0960433	-0.00909616	-0.0107425
Ssa#NM_001123708.1	short wavelength-sensitive 1 opsin (LOC100136943)	-0.00465509	0.0242548	-0.00291448	-0.0338076	0.0154145	0.0705951	-0.071907	0.000558447	-0.0271217	-0.0309048	-0.0607504	-0.0017607	-0.0156076	0.214528	-0.037895	-0.0380265
Ssa#NM_001123709.1	mitogen-activated protein kinase kinase 6a (mkk6a)	0.0378424	-0.0832324	-0.0762197	-0.00593175	0.0680058	-0.0499061	-0.0922823	0.195256	0.0168277	-0.000334619	-0.0822229	-0.0185828		0.0661315	0.0325426	-0.00789353
Ssa#NM_001123711.1	trypsin IA (trp-ia)	-0.542228	-0.649338	-0.505758	4.89997	3.00684	-0.653448	-0.743608	-0.743348	-0.339338	-0.677738	-0.682258	-0.400878	-0.676538	-0.0981781	-0.515928	-0.678228
Ssa#NM_001123713.1	bromodomain containing 2 (brd2)	-0.073372	-0.0477911	-0.0981029	-0.0637676	0.0606401	-0.104341	-0.0590861	0.0472755	0.0990575	-0.0568673	0.207369	-0.0213868	0.0667691	-0.0129848	0.119313	-0.062726
Ssa#NM_001123714.1	proteasome subunit beta type-9b (psmb9-b)	0.187962	-0.0167288	-0.358033	-0.125269	0.226689	0.0499543	0.0244158	-0.195691	-0.141485	0.434603	-0.367364	-0.138572	0.299683	-0.0583783	0.173512	0.00470731
Ssa#NM_001123717.1	parvalbumin beta (prvb)	-0.0172363	0.0579475	0.0126502	-0.0249403	-0.105757		0.0528439	-0.0397457		-0.0789672	0.137221	-0.0298258		0.0274041	0.00502578	0.00337948
Ssa#NM_001123719.1	reticulon 4 (rtn4)	0.109821	0.116486	-0.0841183	-0.362611	-0.559905	0.133854	-0.086122	-0.159485	0.0797641	-0.417951	0.775744	0.421492	0.721837	-0.911452	-0.275447	0.498091
Ssa#NM_001123723.1	FXYD domain containing ion transport regulator 5a (fxyd5a)	0.892315	0.362779	-0.612972	-0.637181	-0.447039	0.761061	0.462545	-0.518537	-0.0456057	-0.480325	-0.154481	0.535338	0.750421	-0.866519	-0.168391	0.166587
Ssa#NM_001123725.1	FXYD domain containing ion transport regulator 9a (fxyd9a)	0.193157	0.179723	0.193574	0.111423	-0.0927088	-0.0321097	0.016654	0.105703	-0.153968	0.157515	0.00705761	-0.169018	-0.133189	-0.30628	-0.0700049	-0.00752529
Ssa#NM_001123727.1	FXYD domain containing ion transport regulator 7 (fxyd7)	0.113786	0.158424	0.26825	0.0186518	-0.00851017	-0.0161921	0.302842	-0.047924	-0.30457	0.0408883	0.0533375	-0.216887	0.158425	-0.205255	-0.0208947	-0.294373
Ssa#NM_001123730.1	FXYD domain containing ion transport regulator 12a (fxyd12a)	-0.0377065	-0.116159	-0.23007	-0.10272	-0.195135	-0.206033	-0.228236	-0.180046	0.116856	-0.0727774	0.751052	0.230979	-0.0294961	-0.100247	-0.171321	0.571064
Ssa#NM_001128604.1	proopiomelanocortin B (LOC100169856)	-0.0155034	0.0856121	0.0458601	0.0261394	-0.172634	-0.176146	0.0115624	0.00194323	0.0467188	0.0640786	-0.077885	0.00814337	-0.00540709	0.174322	-0.0330815	0.0162762
Ssa#NM_001130854.1	homeobox protein HoxA2aa (hoxa2aa)	0.0400559	0.0397231	0.0129754	0.0285677	-0.0285745	-0.0647412		0.188311	-0.0115088	-0.0605373	-0.0424414	0.00667381	-0.0508402	-0.102894	0.0694352	-0.0242049
Ssa#NM_001130855.1	homeobox protein HoxA10ab (hoxa10ab)		0.0627832		-0.00211215	0.0333132	-0.0130902		0.0358492	-0.0111567	-0.164091	0.0324942	-0.0671143	-0.00393145	0.0287832	0.0114976	0.0567752
Ssa#NM_001130856.1	homeo box A2b (hoxa2b)	-0.0858556	-0.0604116	0.00552121	0.0756358	-0.134297	0.132195	-0.0226186	0.0355346	-0.0626291	0.146536	-0.0767315	0.0283777	0.0575506	-0.0172988	0.0117474	-0.0332568
Ssa#NM_001136545.1	myeloid differentiation primary response gene (88) (myd88)	0.159648	0.0365285	0.112937	0.105257	-0.0963509	0.108024	-0.104156	0.0824471	-0.110389	-0.26302	0.133518	-0.110791	0.172051	-0.0874299	-0.0740929	-0.0641821
Ssa#NM_001136546.1	LIM homeobox 3 (lhx3)	-0.0843566	0.00363287	-0.14449	-0.14297	-0.128771	-0.117401	0.0124412	0.100586	0.241603	0.159144	-0.153603	0.175643	-0.116121	0.0284887	0.00881004	0.157368
Ssa#NM_001136547.1	Prop-1-like homeobox protein (LOC100192335)	-0.0120014	-0.0584512	-0.0606693	-0.0732815	0.00428777	-0.0487398	-0.0271898	0.0940214	0.0595393	0.0550755	0.0206791	0.0893678	-0.0373144	0.0224782	-0.0164209	-0.0113804
Ssa#NM_001136548.1	interferon regulatory factor 7 (irf7)	0.0721371	-0.00888421	-0.0786676	0.500002	0.465933	-0.530251	-0.182016	0.317021	0.15511	0.477051	-0.649036	-0.242111	-0.213219	-0.180384	0.145391	-0.0480773
Ssa#NM_001136549.1	MAPK kinase 6b (mkk6b)	-0.0407736	-0.0468828	0.0557909	-0.0213844	-0.0717368	0.0157056	-0.0659459	-0.0158856	-0.0343794	0.0198366	0.102614	-0.106051	0.126952	0.030669	-0.00816676	0.0596375
Ssa#NM_001136550.1	MAPK kinase 6c (mkk6c)	0.0284565	0.0821795	-0.113957	-0.0658663	-0.00665172	0.0507136	0.0872284	-0.0149917	-0.10165	-0.00890552	0.0229028	0.142254	-0.0917599	0.12522	-0.0694269	-0.065747
Ssa#NM_001136551.2	bone gamma-carboxyglutamate (gla) protein (bglap)	0.0498973	-0.0353159	0.0178615	-0.142058	-0.0219551	0.0240076	-0.0596714	0.000915446	0.0760118	-0.0102762	-0.0519455	-0.0409051	-0.0263519	0.0380845	0.061502	0.120198
Ssa#NM_001136552.1	polyunsaturated fatty acid elongase elovl5b (LOC100192340)	0.120794	0.0714202	0.0786632	-0.0992696	-0.0365071	0.00984503		-0.0318213		0.0219096	0.035009	-0.053356		0.0279348	-0.0515481	-0.0930742
Ssa#NM_001136553.1	polyunsaturated fatty acid elongase elov12 (LOC100192341)	0.0230752	0.0034847	0.0229864	-0.00689757	0.0283118	-0.0602278	-0.0022894	0.0114176	0.0467713	-0.130515	0.0059916	0.0101386		0.0938101	-0.0251915	-0.0208662
Ssa#NM_001139521.1	cholecystokinin-L (cck-l)	-0.0192326	-0.0607539	0.0187296	0.0344669	0.0026075	-0.109744	-0.161967	0.176426	-0.0944944	0.166565	-0.123738	-0.0695595	-0.0357963	0.314436	-0.129027	0.0910841
Ssa#NM_001139522.1	cholecystokinin-N (cck-n)	0.0803874	-0.0953774	0.0159716	-0.0169733	0.112209	0.109396	-0.102839	-0.0104736	0.0240447	-0.00685143	-0.0983444	-0.0897974	0.134666	-0.149131	0.0217538	0.0713604
Ssa#NM_001139523.1	peptide YY (pyy)	-0.0243831	-0.0574429	0.0761848	-0.0240006	-0.0101837	0.134947		-0.0958587	-0.0600593	-0.0138787	0.0626353	0.0856555	-0.0975717	-0.0158537	0.113131	-0.0733219
Ssa#NM_001139524.1	homeobox protein HoxC13aa (hoxc13aa)	-0.0437794	-0.00758808	-0.0701237	-0.0528298	-0.0354344	-0.0526071		0.21648		0.110192		-0.0560707		-0.0249836	0.0393263	-0.0225811
Ssa#NM_001139525.1	homeobox protein HoxC11aa (hoxc11aa)	-0.0867768	-0.0163302	0.185481	-0.0738243	-0.0804387	0.0955926	-0.113643	0.0356112	-0.0594675	-0.0704407	0.229442	0.0292444	0.00321799	-0.0127297	0.0117628	-0.0767015
Ssa#NM_001139526.1	homeobox protein HoxC9aa (hoxc9aa)	0.0417289	-0.0828547	-0.0230583	-0.0136253	0.0290042	0.0358787	-0.0546133	-0.047259	0.0461763	0.0882193	-0.0402716	0.0108482	0.0496111	0.0189177	-0.0909008	0.0321984
Ssa#NM_001139528.1	homeobox protein HoxC6aa (hoxc6aa)	0.112645	-0.0275353	-0.143379	0.065356	0.0924679	0.0326966	-0.167102	-0.107159	0.00641388	0.026302	-0.0874263	0.124078	-0.00940973	0.176693	-0.0929391	-0.00170402
Ssa#NM_001139530.1	homeobox protein HoxC4aa (hoxc4aa)	0.0328237	-0.0891141	-0.0335909	0.0255921	-0.0563159	-0.0662523	-0.0155955	-0.0916861	0.0417735	0.0325973	0.110309	0.00690037	0.0434319	0.0147199	0.0191178	0.02529
Ssa#NM_001139532.1	homeobox protein HoxC10ab (hoxc10ab)	0.0556536	0.00363397	0.0641023	-0.00633895	-0.100824	0.0408184	-0.00160739	-0.0419442		-0.0503206	-0.031888	-0.0403989	0.0544553	0.0960441	-0.0225483	-0.0188369
Ssa#NM_001139534.1	homeobox protein HoxC8an (hoxc8ab)	0.144226	-0.0300963	-0.0876573	-0.0460473	0.00611626	0.170905		-0.119096	-0.0374298	-0.0415003	-0.0380452	0.109644	-0.0269419	-0.00239306	-0.00406472	0.00238264
Ssa#NM_001139536.1	homeobox protein HoxC5ab (hoxc5ab)	-0.131652	-0.000224368	0.113264	-0.105442	0.0161026	-0.0967659	-0.10057	0.0475358	0.000550482	0.0658731	0.0800485	-0.000133298	0.0830049	0.164143	-0.0671234	-0.0686122
Ssa#NM_001139537.1	homeobox protein HoxC1ab (hoxc1ab)	-0.0860315	0.116542	0.00383856	-0.0249959	-0.0617855	0.0245081	0.0224271	0.00109946		-0.112362	-0.0148846	-0.0951094	0.0382405	0.151766	0.0159208	0.0208278
Ssa#NM_001139538.1	homeobox protein HoxC12ba (hoxc12ba)	0.327232	-0.104402	-0.742906	0.691843	0.538528	-0.957776	0.416115	-0.497794	0.150448	-0.283711	0.0632254	-0.520203	-0.13396	1.32377	0.368277	-0.638683
Ssa#NM_001139540.1	homeobox protein HoxC9ba (hoxc9ba)	-0.0485302	0.14331	0.0984734	0.212158	0.0298845	-0.0975414	0.0948444	0.0111668	0.000521901	-0.0173286	-0.0398804	-0.064534	0.00776007	-0.458398	0.118133	0.00996209
Ssa#NM_001139544.1	homeobox protein HoxC12bb (hoxc12bb)	0.0356528	-0.0259265	-0.125484	-0.0214805	0.0178198	-0.0963165	-0.043211	0.0644935	0.15946	0.117768	-0.232789	0.052469	0.101472	0.120585	0.022255	-0.146771
Ssa#NM_001139545.1	homeobox protein HoxC11bb (hoxc11bb)	0.0669175	-0.0112024	-0.0691535	0.0703678	-0.0400148	0.0793782	-0.102289	0.00934161	-0.0571103	-0.0690144	0.0626859	-0.0600129	0.0980532	-0.0630844	0.0626696	0.0224669
Ssa#NM_001139549.1	even-skipped homeobox 2a (evx2a)	0.0159859	-0.114432	-0.326427	0.175028	0.457093	-0.343061	0.0655943	-0.25468	-0.20564	-0.15917	-0.140525	-0.171551	-0.252401	1.35282	0.2035	-0.30214
Ssa#NM_001139550.1	homeobox protein HoxD13aa (hoxd13aa)	-0.0122589	0.0666518		0.0573508	-0.0407628	-0.0232608	-0.0461698	-0.0356342		-0.0219654	0.0772628	0.0731298		-0.0465112	0.129366	-0.177198
Ssa#NM_001139551.1	homeobox protein HoxD12aa (hoxd12aa)		0.00557197		0.0334613	0.0322093		0.0341333	0.0422403		-0.0458549	0.0533733	-0.0491621		-0.0138285	-0.0815862	-0.0105575
Ssa#NM_001139552.1	homeobox protein HoxD11aa (hoxd11aa)	-0.0382547	0.0760884	-0.00291861	0.108031	0.0319087	0.0619774	-0.0170947	-0.0245617		0.0264666	-0.0214866	0.00250738		-0.0194589	-0.138322	-0.0448829
Ssa#NM_001139553.1	homeobox protein HoxD10aa (hoxd10aa)	0.00712118	0.000244982	0.0793586	-0.0434322	-0.0625135	0.0693499	0.0287054	-0.0267694		-0.0941144	0.0104757	0.00341158	0.0379283	0.000623082	-0.00537692	-0.00501212
Ssa#NM_001139555.1	homeobox protein HoxD1aa (hoxd1aa)	-0.0061925	-0.0909595	-0.0287752	-0.003555	-0.0350316	0.0604099	-0.145317	0.00430589	0.0740663	0.233823	-0.0619514	0.000361257	-0.0228776	0.0954391	-0.113507	0.0397614
Ssa#NM_001139556.1	homeobox protein HoxD12ab (hoxd12ab)	-0.0549892	0.00106888	-0.0267657	0.049421	0.0172601	-0.0955356	-0.000164939	-0.0441644	-0.0842606	-0.0418257	0.161042	0.0012934		0.0958386	0.0873378	-0.0655557
Ssa#NM_001139557.1	homeobox protein HoxD11ab (hoxd11ab)	-0.0100573	-0.135568		0.0121052	0.0190956		-0.0299078	0.345534		-0.0301859	-0.12761	0.137598			-0.151135	-0.0298695
Ssa#NM_001139558.1	homeobox protein HoxD10ab (hoxd10ab)	-0.126975	-0.150708	-0.164667	-0.250759	0.0563895	-0.0187385	-0.0521967	-0.00526782	0.230007	-0.165784	-0.0102751	0.196825	-0.0638435	0.454154	0.0769883	-0.00514701
Ssa#NM_001139561.1	homeobox protein HoxA7aa (hoxa7aa)	-0.0225786	-0.0564578		-0.0256216	-0.0508833		-0.00123897	0.066249		0.017913	0.00618913	0.072835		0.041715	-0.0672684	0.0191473
Ssa#NM_001139562.1	homeobox protein HoxA5aa (hoxa5aa)	-0.283683	-0.365454	1.0471	0.0369888	0.225144	-1.19432	-0.162412	0.295782	0.447797	-0.0775668	0.953258	-0.418421	0.45128	-1.42389	-0.13444	0.602841
Ssa#NM_001139563.1	homeobox protein HoxA1aa (hoxa1aa)	-0.0828347	-0.0907366	0.0494973	-0.0217952	-0.0319939	0.0259529		0.074497		0.0774419	0.0216302	-0.00188915	0.0396139	0.0825076	-0.0362585	-0.105633
Ssa#NM_001139564.1	homeobox protein HoxA13ab (hoxa13ab)	-0.182872	0.0574289	0.224717	-0.0902517	-0.133128	-0.0408724	-0.0879757	-0.0824904	0.0414432	-0.0772709	0.198851	0.0829543	-0.111991	0.144731	0.165455	-0.108731
Ssa#NM_001139565.1	homeobox protein HoxA11ab (hoxa11ab)	0.100689	-0.0566979	0.0420286	-0.0315425	-0.0322828	0.105131	-0.025273	-0.025863	-0.0388894	-0.0334513	0.0230475	0.0248354		-0.0257787	0.0510855	-0.0770382
Ssa#NM_001139567.1	homeobox protein HoxA7ab (hoxa7ab)	-1.07089	-0.710472	-0.400732	-1.0349	-0.740412		-1.3664	-1.22554		10.6266		-0.518392	-1.24802	-0.739722	-0.720692	-0.850422
Ssa#NM_001139568.1	homeobox protein HoxA5ab (hoxa5ab)	0.0112501	0.363994	0.0576982	0.170249	0.0943806	-0.126155	0.0163468	0.068959	-0.12349	0.0283451	-0.158203	-0.0377978	-0.110742	-0.0213868	-0.0938766	-0.139575
Ssa#NM_001139570.1	homeo box A13b (hoxa13b)	0.00659554	-0.175965	-0.0525585	-0.0402617	-0.200086	0.107214	0.17448	-0.0597642	0.083632	0.318787	-0.00561517	-0.0452964	-0.0191778	0.0499435	-0.0341118	-0.107816
Ssa#NM_001139571.1	homeo box A10b (hoxa10b)	0.0223984	-0.0594386	0.187892	0.0447046	-0.11391		0.0453766	0.025996		0.0473576	0.00121059	-0.152197			-0.0231831	-0.0262075
Ssa#NM_001139572.1	homeo box A9b (hoxa9b)	0.0243921	-0.0358082	0.0634304	0.0355055	-0.0469085	-0.0588531	-0.0030075	-0.0432178		-0.0518736	0.0769404	0.0811958	-0.0456915	0.0187997	0.0767968	-0.0917002
Ssa#NM_001139574.1	homeobox protein HoxB8aa (hoxb8aa)	0.123993	0.0313629		0.0202379	0.0104379			0.00650895		0.0213849	-0.0778389	-0.00954705		-0.0286727	-0.0471929	-0.0506743
Ssa#NM_001139575.1	homeobox protein HoxB6aa (hoxb6aa)	-0.10274	-0.0934444	-0.0873274	0.0562286	0.0347898		0.102474	0.191703		-0.033681	0.105489	-0.102504	0.174797	-0.242719	-0.16425	0.161184
Ssa#NM_001139576.1	homeobox protein HoxB3aa (hoxb3aa)	0.0272273	-0.0205344	-0.0591992	0.0795953	-0.00449776	-0.0573793	-0.0212788	0.0232767	-0.0966782	0.0477212	0.0119121	0.0919951	-0.000961464	0.00874784	0.0111105	-0.0410573
Ssa#NM_001139577.1	homeobox protein HoxB1ab (hoxb1ab)	-0.0131244	-0.0974369		0.059035	0.053785	-0.0247898		0.041868		-0.0203098	-0.091921	-0.0260472		0.072711	0.0242959	0.021934
Ssa#NM_001139578.1	homeobox protein HoxB13ab (hoxb13ab)	0.0387568	-0.0512595	0.00860921	0.056771	-0.0312751	0.0580454	0.0169611	0.0284468	-0.0403878	-0.0710109	-0.00450689	-0.0536392	0.0713283	-0.0742051	0.144109	-0.096743
Ssa#NM_001139580.1	homeobox protein HoxB6ab (hoxb6ab)	-0.182257	-0.0484072	-0.0726315	-0.0527516	-0.0637558		-0.262153	0.166917	0.165426	-0.283453	0.24983	0.141746	-0.123743	-0.344039	-0.0925513	0.801824
Ssa#NM_001139582.1	homeobox protein HoxB2ab (hoxb2ab)	0.0658383	0.0321973	0.00484478	0.0694254	0.0201901		-0.0187909	0.00363222	-0.0613303	-0.02259	-0.0145642	0.0697727		-0.0630234	0.0163895	-0.101991
Ssa#NM_001139584.1	homeobox protein HoxB8ba2 (hoxb8ba)	-0.318953	0.0500561	0.0308822	0.0785307	0.198932	-0.141991	0.121347	0.16725	-0.0853027	0.401957	0.236566	-0.223145	-0.440453	-0.3887	0.305633	0.00739354
Ssa#NM_001139585.1	preproghrelin-2 (LOC100194496)	-0.0710326	-0.00826262	0.00999628	-0.0234055	0.0516105	0.0298536		0.0325814		0.0541174	-0.0951273	-0.0299751		0.0618084	0.00698268	-0.0191469
Ssa#NM_001139587.1	creatine kinase, mitochondrial 2 (sarcomeric) (ckmt2)	0.0123708	-0.0428419		-0.0163587	0.0181175	-0.0710673	-0.0985089	0.000269696		-0.0143353	-0.002747	0.128803	0.0951016	0.000574996	-0.0378621	0.0284841
Ssa#NM_001139589.1	microtubule-associated protein 1 light chain 3 alpha (map1lc3a)	0.0609563	0.102342	0.337203	0.184646	0.0541327	-0.299105	-0.120869	0.175754	-0.060036	-0.0145546	-0.00156889	-0.206865	0.0576213	-0.340869	-0.0129814	0.0841955
Ssa#NM_001139590.1	synapse associated protein 1 (syap1)	0.101488	0.179083	0.218863	-0.0121388	0.071787	-0.210622	-0.227391	0.08765	-0.047438	0.157064	-0.320379	-0.017959	-0.0099523	0.0148939	-0.0661667	0.081218
Ssa#NM_001139591.1	Y+L amino acid transporter 1 (Y+LAT1)-like (LOC100194505)	-0.0239869	0.0538794	0.228364	0.0784472	0.0130111	0.0830442	-0.0579921	-0.137605	-0.0599972	-0.00380661	0.0621614	0.0466763	-0.211594	-0.112876	0.0687845	-0.0265098
Ssa#NM_001139593.1	eukaryotic translation initiation factor 4E family member 3 (eif4e3)	0.182203	0.0401054	-0.0625455	0.0509222	0.00653154	0.0297921	-0.0163023	0.0343978	-0.174685	0.0634113	-0.111172	0.0355633	0.19865	-0.252999	0.0395211	-0.0633934
Ssa#NM_001139596.1	casein kinase 1 gamma 2a (csnk1g2)	-0.098704	0.0315619	0.163344	0.0555774	-0.00385246	0.00806427	-0.0865162	0.0847944	-0.0820435	-0.0237227	-0.170422	0.0286587	-0.116834	0.0178971	0.0986545	0.093542
Ssa#NM_001139598.1	ubiquitin-conjugating enzyme E2E 3 (UBC4/5 homolog, yeast) (ube2e3)	0.249552	0.127203	-0.204171	-0.136291	-0.225568	0.0411225	-0.00494987	-0.283269	-0.0570224	-0.0621834	-0.075153	0.211335	0.347753	-0.358822	0.192581	0.237886
Ssa#NM_001139600.1	ribosomal protein S29 (rps29)	-1.03063	0.195694	0.107845	-0.0122662	-0.326887	0.696901	0.462419	-0.161703	-0.487273	0.391057	0.103429	0.25676	0.273244	-0.687641	0.131238	0.0878121
Ssa#NM_001139601.1	polymerase (RNA) III (DNA directed) polypeptide G like (polr3gl)	0.093542	-0.068546		0.0520452	0.00149386		-0.0821236	0.116348	0.095637	-0.0398114	-0.0677819	0.162855	-0.0245232	-0.127677	-0.159925	0.0484675
Ssa#NM_001139604.1	glutamyl-tRNA(Gln) amidotransferase, subunit C homolog (bacterial) (gatc)	0.206845	-0.287979	-0.0317236	0.102847	-0.224565	-0.0770645	-0.025256	-0.0644506	0.369503	0.187197	0.011765	0.000906073	0.0647941	-0.090252	0.0375564	-0.180123
Ssa#NM_001139607.1	heat shock protein 8 (hspa8)	-0.0900881	0.482168	0.323377	0.40158	-0.094625	0.0327275	0.471685	0.153939	-0.259832	0.351357	0.470163	-0.148515	-0.0861988	-2.18516	0.180481	-0.00305726
Ssa#NM_001139608.1	DEAD (Asp-Glu-Ala-Asp) box polypeptide 39b (ddx39b)	-0.318285	-0.260905	-0.582175	-0.877475	-1.20776	-0.122805	0.125495	-0.925265	-1.5996	10.3181	-0.305925	-0.211485	-0.612335	-1.75323	-0.866315	-0.800075
Ssa#NM_001139610.1	small heat shock protein-like (hspb6l)	-0.209174	-0.0104181	-0.0316084	0.101883	0.0299786	-0.0742838	-0.0237854	0.0811889	0.0191101	-0.155795	-0.0273517	-0.0608643	0.114968	0.214482	0.0363715	-0.00470204
Ssa#NM_001139611.1	CMP-sialic acid transporter (slc35a1)	-0.0645414	0.139379	-0.0824826	-0.00420867	0.00185177	-0.04705	-0.00120158	-0.0084333	0.0238873	0.00126458	-0.115087	-0.0130386	-0.0335507	-0.00510252	0.128234	0.0800812
Ssa#NM_001139612.1	v-maf musculoaponeurotic fibrosarcoma oncogene-like (maffl)	-0.0976403	0.0936642	-0.242113	0.264111	0.0681172	0.0255445	-0.474935	0.25207	0.139184	0.23188	0.208103	-0.173548	-0.101946	-0.265888	-0.112742	0.186136
Ssa#NM_001139613.1	lysosome-related organelle complex-1 subunit 1 (bloc1s1)	-0.176627	0.0974335	-0.338963	-0.00010074	-0.00918773	0.431894	0.232367	0.122661	-0.115817	0.0799676	0.129246	-0.0269547	0.00777486	-0.342993	-0.0745493	-0.0161551
Ssa#NM_001139614.1	myozenin 1-like (LOC100194528)	0.169417	-0.0394119	0.0172178	-0.0118238	-0.0243321	0.0370977	-0.0917332	-0.078983	-0.0519875	-0.13795	-0.0703374	-0.0810837	0.103718	0.164101	-0.0228261	0.118915
Ssa#NM_001139615.1	CDK5 regulatory subunit associated protein 3-like (LOC100194529)	0.0342467	0.088527	0.00367546	-0.216755	-0.147835	0.313941	0.0215696	0.277762	-0.00750834	0.00430986	-0.0725208	0.229001	-0.162616	-0.202799	-0.0775121	-0.0854858
Ssa#NM_001139617.1	ribosomal protein L9 (rpl9)	0.381363	0.400036	0.188581	-0.0447447	-0.564003	0.420348	0.506499	-0.00688485	-0.718594	0.164935	0.234547	-0.151097	0.183419	-1.00464	-0.0705043	0.0807355
Ssa#NM_001139619.1	eukaryotic translation initiation factor 4e 1a (eif4e1a)	0.0344482	-0.0441251	-0.241698	0.626264	0.345555	0.37499	0.266817	0.0602875	0.0115933	-0.32947	-0.153705	0.0706379	-0.285359	-0.451019	-0.210784	-0.0744318
Ssa#NM_001139622.1	DPH2-like (dph2l)	0.0751339	0.101976	-0.0555256	0.0149237	-0.0691071	0.253721	0.0432353	-0.0534895	-0.0155061	-0.159996	-0.145689	0.202837	0.0411071	-0.208473	0.0262759	-0.0514244
Ssa#NM_001139623.1	LOC394070 protein-like (LOC100194537)	0.100381	-0.0919464	0.0436651	0.0487428	0.0389998	0.0991636	-0.0290916	-0.126875	-0.0465052	0.00771085	-0.121663	-0.0611662		0.17464	-0.0202925	-0.0157622
Ssa#NM_001139624.1	LTV1-like (ltv1l)	-0.067946	0.109152	-0.0460061	-0.0177363	-0.111966	0.0941303	0.0297851	-0.0315142	0.00671571	-0.280748	0.117216	0.0575214	0.157074	0.0442617	-0.145824	0.0858851
Ssa#NM_001139626.1	component of oligomeric golgi complex 2 (cog2)	-0.0295416	0.00231653	-0.0646459	0.119565	0.010071	-0.123222	0.148978	0.203857	-0.133557	0.104831	0.0536579	-0.147567	-0.121121	-0.186367	0.00853713	0.154207
Ssa#NM_001139627.1	membrane protein, palmitoylated 1 (mpp1)	0.537116	0.0514044	0.841689	1.05092	0.513556	-0.662115	-0.0779676	1.05735	-0.332682	-0.489529	-0.0892046	-0.577387	-0.325817	-1.04858	-0.334683	-0.114075
Ssa#NM_001139630.1	aspartoacylase (aminocyclase) 3 (acy3)	-0.444478	-0.337912	-0.358476	-0.288266	-0.332545	-0.38049	-0.243722	-0.317168	0.0869732	-0.323495	0.607054	0.445286	1.17268	0.0368633	-0.0678999	0.745595
Ssa#NM_001139631.1	suppressor of defective silencing 3 homolog (SDS3, S. cerevisiae) (suds3), transcript variant X1	0.123383	0.0919679	-0.0297557	0.0306227	0.0017295	-0.00207013	-0.00337136	0.0602753	0.107514	0.0515764	-0.0297527	0.0372832	-0.0824841	-0.296987	-0.0727907	0.0128586
Ssa#NM_001139633.1	upstream transcription factor 1 (usf1)	0.0460943	-0.00355922	0.128526	0.229181	0.037727	-0.19442	-0.00464462	-0.0499377	0.0109226	0.216404	-0.259778	-0.115174	0.0796133	-0.40204	0.306288	-0.0252049
Ssa#NM_001139635.1	titin-cap (telt)	0.129686	-0.116845	0.00743463	0.0283337	-0.0276157	0.115787		-0.113422		0.030801	0.0101958	-0.0444646	0.0328336	0.0368262	-0.0794632	-0.010087
Ssa#NM_001139636.1	acyl-Coenzyme A dehydrogenase, C-4 to C-12 straight chain (acadm)	-0.166864	-0.0584506	0.0948958	0.234583	0.0290241	-0.297225	-0.188613	0.164694	-0.00593516	0.0459584	0.317791	-0.0321492	0.157848	-0.551375	-0.0484921	0.304311
Ssa#NM_001139637.1	zinc finger, matrin type 5 (zmat5)	-0.00250223	0.141029	-0.182926	-0.00851343	-0.158421	0.052419	-0.138601	0.0159669	0.0109881	0.0221103	0.112665	0.0891222	0.0615375	-0.0724706	-0.0192035	0.0767993
Ssa#NM_001139638.1	GDP dissociation inhibitor 2 (gdi2)	-0.0827523	0.294111	-0.186409	-0.00877386	-0.0483988	0.255195	0.237841	0.143933	0.0825314	-0.0586671	-0.013615	0.406379	-0.378294	-0.739737	-0.253421	0.350073
Ssa#NM_001139639.1	VHSV-induced protein-like (LOC100194553)	0.872121	0.288228	-0.733164	0.183211	0.494024	-0.299929	0.0905843	-0.476274	0.0233286	0.947148	-0.55334	-0.439907	-0.0834519	-0.0476543	-0.129748	-0.135175
Ssa#NM_001139640.1	solute carrier family 25 member 3 (LOC100194554)	-0.136981	0.0337489	0.142275	-0.0339822	-0.429645	0.215681	0.12668	0.013829	0.162446	-0.368942	0.788098	-0.239611	0.511683	-0.22299	-0.231051	-0.331238
Ssa#NM_001139642.1	lactate dehydrogenase A4 (ldha)	-0.0705367	-0.037149	0.0596611	-0.0924666	-0.0512857		0.0828439	-0.0456097	-0.0572726	-0.0534615	0.0353658	-0.0419397		0.162154	0.0740836	0.0356134
Ssa#NM_001139648.1	myosin binding protein H-like (LOC100194559)	-0.0521779	0.0200806	0.0457634	0.0496313	0.039247		-0.02916	-0.0764241		0.00798979	0.0562879	0.0176666		0.0174469	-0.079237	-0.0171143
Ssa#NM_001139649.1	mitochondrial ribosomal protein L51-like (LOC100194563)	-0.122479	-0.222013	-0.15367	-0.189572	-0.233083	0.0450718	0.172255	0.107841	0.243921	-0.238402	0.18373	0.187538	-0.0217163	0.279193	-0.0310261	-0.00758652
Ssa#NM_001139650.1	phosphorylase, glycogen (muscle) A (pygma)	-0.0478414	-0.0116501		0.0567057	-0.0394964	0.00229329	0.0172807	-0.0341484		0.0605277	-0.00353381	-0.00707931		0.0855467	-0.0519615	-0.0266431
Ssa#NM_001139651.1	capping protein (actin filament) muscle Z-line alpha 2 (capza2)	0.0808576	0.0401233	-0.20021	-0.110654	-0.172479	0.0272719	0.184513	-0.180942	-0.126869	0.119135	0.118771	0.109598	0.113598	-0.328537	0.0410269	0.284798
Ssa#NM_001139653.1	aprataxin (aptx)	-0.115433	-0.0378152	-0.164906	0.0040439	-0.0270553	0.111375	-0.0457104	-0.0372154	0.136608	0.0179177	-0.00908894	0.00804233	0.128308	-0.0316877	-0.105038	0.167652
Ssa#NM_001139656.1	enoyl Coenzyme A hydratase, short chain, 1, mitochondrial (echs1)	-0.126858	-0.0585716	-0.196275	-0.237952	-0.340625	0.150683	0.00586681	-0.1622	0.0307708	-0.0788031	0.261075	0.354717	0.506972	-0.217305	-0.155917	0.264421
Ssa#NM_001139657.1	microtubule-associated protein, RP/EB family, member 1 (mapre1)	0.0203371	-0.153634	-0.0363954	-0.0379085	0.053565	0.120959	-0.177285	0.0425867	0.216768	-0.145073	-0.224707	0.0898973	-0.034411	0.338644	0.0715833	-0.144929
Ssa#NM_001139658.1	phosphoglucomutase 1 (pgm1)	0.10307	0.0617235	-0.215147	-0.119078	0.0586358	0.106225	0.209894	-0.0800596		-0.0350699	0.160068	0.0182763	0.00847976	-0.144238	-0.0741638	-0.058615
Ssa#NM_001139659.1	factor 8-associated gene a (f8a1)	0.050443	0.178198	-0.223707	0.0389348	0.0594936	0.104402	0.024294	0.070461	0.059617	-0.0365244	-0.0647245	-0.117345	0.15877	-0.289964	-0.133262	0.120911
Ssa#NM_001139661.1	ADP-ribosylarginine hydrolase (adprh)	-0.00631552	0.294809	-0.0661732	0.257514	0.199953	-0.126992	0.0357578	0.251478	0.0191586	0.258353	-0.066909	-0.378752	-0.16918	-0.225577	-0.103884	-0.173238
Ssa#NM_001139662.1	spastic paraplegia 21 (H. sapiens) (spg21)	0.161003	0.229316	-0.0390415	0.0747022	-0.217068	-0.415394	0.309742	0.138001	-0.158255	-0.0296138	0.0520796	0.197666	-0.0665095	-0.756591	-0.0183644	0.538329
Ssa#NM_001139664.1	myomesin 2-like (LOC100194578)	0.0913361	-0.169728	0.280209	0.167616	0.123965	0.00337081	-0.242162	0.502089	-0.134486	-0.118305	-0.116575	-0.108074	0.120558	-0.172248	-0.304729	0.0771621
Ssa#NM_001139670.1	proteasome inhibitor subunit 1 (psmf1)	0.0197143	0.044702	0.0303885	0.0689925	-0.187555	-0.143333	0.10084	-0.0533951	-0.0690404	0.156295	-0.157185	0.0396645	0.0859313	-0.0497857	0.00569693	0.108068
Ssa#NM_001139673.1	protein phosphatase 1, regulatory (inhibitor) subunit 1b-like (LOC100194587)	0.0461144	-0.119484	-0.0959748	-0.175531	0.0520047	-0.154551		-0.177934	0.00916235	-0.0989977	0.377994	0.0116348	0.158045	0.0865961	-0.135949	0.21687
Ssa#NM_001139674.1	LSM12 homolog (S. cerevisiae) (lsm12)	-0.101048	0.0166153	0.0389875	-0.0366345	0.0361612	0.0485035	-0.0804045	0.0182523	-0.0480806	0.00484031	0.0167739	-0.0641436		0.0170399	0.087484	0.0456529
Ssa#NM_001139678.1	ATP synthase, H+ transporting, mitochondrial F1 complex, gamma polypeptide 1 (atp5c1)	-0.0841301	0.0344128	-0.16659	-0.235255	-0.238883	0.334638	0.321234	-0.144535	-0.107477	-0.271293	0.414279	0.382424	0.190567	-0.645201	0.00423948	0.211565
Ssa#NM_001139682.1	Aspartyl beta-hydroxylase-like (LOC100194596)		0.0453546	0.00592435	-0.00730525	0.0407517	-0.0382395	-0.0616421	0.0416623		-0.00852985	0.0148959	0.0113504	-0.0288074		-0.00720145	-0.00821345
Ssa#NM_001139683.1	protein arginine methyltransferase 1 (prmt1)	-0.377909	0.26478	-0.206556	0.0347903	-0.600081	1.23008	0.98587	0.0432686	0.0411187	-0.450263	0.661654	0.842437	-0.45071	-1.57166	-0.611198	0.164387
Ssa#NM_001139685.1	betaine-homocysteine methyltransferase (bhmt)	-0.0900231	-0.188754	0.124214	1.67799	0.151577	-0.0834801	-0.210665	-0.169455	-0.0729141	-0.0818301	-0.305729	-0.170054	-0.0746331	-0.403262	-0.033225	-0.0697591
Ssa#NM_001139687.1	ATP synthase, H+ transporting, mitochondrial F0 complex, subunit d (atp5h)	0.143354	0.191449	-0.0420949	-0.0459514	-0.259882	0.47608	0.269236	-0.154174	-0.0395049	0.0343801	0.362974	0.353424	0.525925	-1.62114	-0.287554	0.0934746
Ssa#NM_001139688.1	si:dkey-15j16.2-like (LOC100194603)	-0.0332784	0.103435	-0.022141	-0.0442512	0.0311044	-0.197844	-0.182877	0.0376816	-0.0242741	0.155751	0.123623	-0.00750221	-0.079435	-0.011789	0.113875	0.0379234
Ssa#NM_001139689.1	SMT3 suppressor of mif two 3 homolog 1 (yeast) (sumo1)	0.0484661	0.0555841	-0.186817	0.0855153	0.0571256	0.0493766	-0.11107	0.0686625	0.00751221	-0.0976578	0.109232	-0.0513788	0.108628	-0.218903	0.140728	-0.0650046
Ssa#NM_001139690.1	v-akt murine thymoma viral oncogene homolog 2 (akt2)	0.0325205	-0.0325865	0.605191	-0.133998	0.019386	0.0327033	0.113646	-0.0898924	-0.0562343	0.00101844	-0.0552664	-0.136997	-0.00655526	-0.176166	-0.0947794	-0.021989
Ssa#NM_001139694.1	pyruvate dehydrogenase kinase, isoenzyme 3 (pdk3)	-0.0409651	-0.0486001		0.167296	0.0835008	0.0257117	-0.0162437	0.0712653	-0.0670385	-0.0648227	-0.0791556	-0.0886126	-0.00742858	0.0798558	-0.0391458	0.024383
Ssa#NM_001139696.1	ribosomal protein L38 (rpl38)	0.0463362	0.285531	-0.2281	0.0274377	-0.427751	0.665835	0.279119	-0.0598707	-0.420195	0.563637	-0.128623	0.520665	0.0554102	-1.58877	0.182054	0.227276
Ssa#NM_001139700.1	eukaryotic translation initiation factor 3, subunit M (eif3m)	0.406628	0.0319722	0.0959164	-0.0649301	-0.394795	0.444752	-0.0482621	0.00399827	-0.248878	0.0563514	-0.133424	0.188412	0.242035	-0.697639	-0.0623155	0.180176
Ssa#NM_001139701.1	cofilin 2 (cf12)	-0.0114073	-0.0261535	0.052757	0.11768	0.0984451	-0.0426881	-0.181533	0.284672	0.00242197	-0.012215	-0.135882	-0.0468345	-0.0414038	-0.271958	0.0191607	0.194939
Ssa#NM_001139702.1	triosephosphate isomerase 1b (tpi1b)	0.455973	0.405256	0.0984518	-0.206527	0.261984	0.339315	0.428154	-0.0116991	0.0864924	-0.435038	0.150548	-0.353349	0.294212	-1.10643	-0.342752	-0.0645895
Ssa#NM_001139704.1	fructose-1,6-bisphosphatase 2 (fbp2)		-0.0708283	0.111134	0.0309948	-0.124313		0.115678	0.0101575		0.032068	0.0116034	-0.0483817		-0.015501	-0.0374368	-0.0151764
Ssa#NM_001139706.1	adenylosuccinate synthase like 2 (adssl2)	-0.0443496	-0.0430526	0.0955696	0.0381107	-0.107176		-0.0541533	-0.0124568	-0.0928062	0.0529516	-0.0151243	-0.0176932	0.0133819	0.129723	-0.0179707	0.0750457
Ssa#NM_001139707.1	adenylate kinase 1-2 (kad)	0.136132	0.338862	-0.4093	-0.583295	-0.335422	0.510393	0.0269696	-0.180631	-0.108194	-0.113734	0.0173538	0.367727	0.82211	-0.765178	-0.0137869	0.289998
Ssa#NM_001139709.1	aldolase a, fructose-bisphosphate 1 (LOC100194624)	-0.0187983	0.0132079	-0.063614	-0.0891734	-0.0598651	0.350245	-0.121659	-0.00703104		-0.088948	-0.000964383	0.0539262	0.0802216	-0.00239132	-0.0475411	0.00238438
Ssa#NM_001139710.1	ATP synthase, H+ transporting, mitochondrial F0 complex, subunit c-2 (atp5g2)	-0.264885	-0.0618783	-0.43601	-0.0916686	-0.410601	0.480605	0.568053	0.0446588	-0.0613424	-0.511913	0.897963	0.630585	0.222278	-1.1225	-0.234896	0.351549
Ssa#NM_001139711.1	ATP synthase, H+ transporting, mitochondrial F0 complex, subunit c-3 (atp5g3)	0.172433	-0.0688699	-0.426164	-0.258941	-0.174549	0.518681	0.200017	-0.181268	-0.0878903	-0.210818	0.375312	0.32728	0.128895	-0.289873	-0.317585	0.293344
Ssa#NM_001139712.1	basic transcription factor 3-1 (LOC100194627)	0.347392	0.208356	0.214578	0.19486	-0.185363	0.610824	0.407407	0.214685	-0.48418	0.199268	-0.148538	0.00864613	0.095878	-1.65906	-0.0176409	-0.00710767
Ssa#NM_001139713.1	calmodulin 2 (phosphorylase kinase, delta)-1 (LOC100194628)	-0.0457535	0.0755559	-0.107517	-0.0912104	-0.2206	0.194103	0.86642	0.157169	-0.0427449	-0.425553	0.188574	0.110828	-0.0492449	-0.424644	-0.348407	0.163025
Ssa#NM_001139715.1	creatine kinase-1 (ckm1)		0.0669086	-0.0699003	-0.024766	-0.0391908		0.0615876	0.0255119		-0.0252559	-0.00271665	0.0267802		0.023606	-0.0211743	-0.0213899
Ssa#NM_001139716.1	creatine kinase-2 (ckm2)	-0.0213193	-0.0267548	0.336046	-0.252322	-0.0761951	-0.244109	-0.0568372	0.0879327	0.0782333	0.260763	-0.153699	-0.183714	0.0334138	-0.0379725	0.406649	-0.150113
Ssa#NM_001139722.1	ferritin, heavy polypeptide 1-1 (frih)	-0.157328	0.192556	1.01674	0.846327	0.214928	-0.531901	0.249499	0.495526	-0.0295899	0.618031	-0.353356	-0.550837	-0.357464	-1.33618	0.183134	-0.500095
Ssa#NM_001139723.1	general transcription factor IIE, polypeptide 2-1 (LOC100194638)	0.125597	0.0385191	-0.1124	0.0709653	-0.00837557	0.152768	0.163668	0.011506	-0.436856	0.0183395	0.0701323	0.0342422	-0.056317	-0.108335	-0.0738826	0.110428
Ssa#NM_001139725.1	isocitrate dehydrogenase 2-2 (NADP+), mitochondrial (LOC100194640)	-0.537363	0.595197	-0.37117	-0.493106	-0.433647	0.102105	-0.0435136	-0.373501	0.123056	0.030187	0.262169	0.599408	0.522094	-0.830839	-0.0261834	0.875105
Ssa#NM_001139727.1	myosin, light polypeptide 3-1 (LOC100194642)	0.114887	0.480944	-0.352305	0.0192499	0.079735	-0.276724	-0.284142	0.00145494	0.0929479	-0.198144	0.0474958	0.0509115	0.375732	-0.237651	-0.239851	0.325457
Ssa#NM_001139729.1	phosphoglycerate mutase 2-1 (muscle) (LOC100194644)	-0.0724313	5.94646e-05	0.0214026	-0.0131668	-0.0155812		-0.0470588	0.0741524		0.0864324	0.034489	-0.0800391		-0.0724648	-0.0362899	0.120496
Ssa#NM_001139735.1	ribosomal protein, large P2, like 1-2 (rla2)	0.129501	0.384965	0.204037	-0.00319559	-0.637968	0.428224	0.51721	-0.232664	-0.46576	0.380699	0.207783	0.0832383	0.200332	-1.22757	-0.0582917	0.0894523
Ssa#NM_001139740.1	transmembrane protein 38A-1 (LOC100194656)		-0.00141316		0.0290466	0.0173665	-0.0185767	-0.0516739	-0.0459549	0.0339414	-0.0973105	0.0363973	-0.00377336		0.0736122	0.0705602	-0.0422221
Ssa#NM_001139741.1	transmembrane protein 38A-2 (LOC100194657)	0.142684	-0.054653	0.105042	-0.0651683	0.0682081	-0.104988	-0.154591	-0.124239	0.0661394	0.00229746	-0.0263892	-0.0642787		0.155921	0.0222487	0.0317661
Ssa#NM_001139744.1	Y-box binding protein-2 (LOC100194660)	0.0898849	0.45322	-0.100414	0.0148049	-0.380383	0.592369	0.40376	0.0698571	-0.123949	0.108762	0.564282	0.256545	0.414021	-2.83269	-0.0286651	0.498598
Ssa#NM_001139750.1	aldo-keto reductase family 7 member A5-like (LOC100194670)	-0.291417	0.159021	-0.125556	-0.230027	-0.185065	0.237881	0.078182	-0.28942	-0.145833	-0.3349	0.310512	0.321799	0.301419	-0.0154357	-0.162561	0.371401
Ssa#NM_001139752.1	eEF1A2 binding protein-like (LOC100194677)	-0.0531436	-0.0322605	-0.0247044	0.0458527	0.0275565	-0.0105545		0.0310304		-0.00407018	0.0307957	-0.0107846		0.093724	-0.0430528	-0.0503888
Ssa#NM_001139753.1	uncharacterized LOC100194694 (LOC100194694)	-0.558959	1.28805	-0.285706	0.462447	-0.383096	0.590025	-0.439695	-0.0898287	0.456764	0.683326	0.49298	-0.75772	-0.0112154	-1.64943	-0.369316	0.571368
Ssa#NM_001139754.1	uncharacterized LOC100194698 (LOC100194698)	-0.0746437	0.0356551		0.0269985	0.0172555		-0.0508359	-0.000669142		0.0323288	0.0333045	0.0633513		-0.00320114	-0.0420369	-0.0375066
Ssa#NM_001139755.1	thiamine triphosphatase (thtpa)	-0.0628924	-0.0436498	-0.0357639	0.0590421	0.0598518		0.0125515	0.0154368		0.0188782	0.040339	-0.0219463	0.107152	-0.105474	-0.0545928	0.0110669
Ssa#NM_001139759.1	uncharacterized LOC100194711 (LOC100194711)	-0.202129	-0.675107	0.254266	0.605337	0.330597	-0.247788	0.194868	0.411964	0.17283	0.246735	-0.300115	0.314952	-0.0152759	-0.738477	0.0892175	-0.441881
Ssa#NM_001139760.1	vacuolar protein sorting-associated protein 29 (vps29)	0.44198	0.200599	-0.0253761	-0.0861006	-0.271434	0.194508	-0.0875981	-0.07043	-0.0348432	-0.306505	0.00981279	0.192944	0.452745	-0.695183	0.0293462	0.0555328
Ssa#NM_001139761.1	selenoprotein T-like (LOC100194716)	0.1147	0.289989	-0.0486147	0.0422297	-0.149071	0.109605	0.470086	0.113365	-0.131069	-0.162059	0.297553	0.158355	-0.27994	-0.869122	-0.0933318	0.137328
Ssa#NM_001139762.1	checkpoint suppressor 1-like (LOC100194732)	-0.000690609	0.213224	0.028306	0.0796786	-0.0783754	0.246577	-0.0979315	0.159284	0.0213615	0.11883	-0.0636895	-0.348723	0.0407428	-0.350561	-0.0837394	0.11571
Ssa#NM_001139764.1	DEAD (Asp-Glu-Ala-Asp) box polypeptide 51 (ddx51)	0.104993	-0.0814069	-0.183338	0.0159297	-0.355105	0.545683	0.328667	-0.0324386	0.0113838	-0.154045	0.261228	0.272289	-0.190386	-0.507283	-0.183228	0.147052
Ssa#NM_001139765.1	cyclin-dependent kinase 9 (CDC2-related kinase) (cdk9)	-0.0229322	0.0412869	-0.143305	0.0606893	0.0296698	0.157691	0.109241	0.0912979	0.137654	-0.0226574	-0.00152206	0.237117	-0.364016	-0.364693	0.0115248	0.0429524
Ssa#NM_001139766.1	GTP-binding protein GEM (gem)	-0.236661	-0.00142235	-0.0176516	0.162865	-0.125337	0.00351135	-0.231223	0.157643	0.202296	0.119766	-0.255278	0.151108	-0.00756055	0.0673763	0.0859984	-0.0754336
Ssa#NM_001139767.1	GATA-binding factor 1 (gata1)	-0.684693	-0.641201	0.304344	1.21147	1.00925		-0.621174	1.35982	0.213464	0.538633	-1.01443	-0.407753	-1.15742	0.00388528	0.469517	-0.583709
Ssa#NM_001139768.1	ATP-binding cassette, sub-family E (OABP), member 1 (abce1)	0.049794	-0.0274079	0.0514369	0.307156	-0.177633	0.610962	0.460826	-0.0930099	-0.280036	-0.322981	0.093842	0.0976924	-0.118455	-0.413751	-0.198707	-0.0397271
Ssa#NM_001139769.1	Nogo-B receptor (ngbr)	-0.00666849	-0.0604153	0.0552132	0.0449534	-0.0428918	0.15418	0.0821882	-0.0713525	0.0139871	0.0710291	-0.0784536	0.128573	0.00900964	-0.162477	-0.184574	0.0476981
Ssa#NM_001139770.1	Syntaxin-5 (stx5)	-0.0730456	0.0346702	-0.101888	0.233473	0.0821205	-0.108648	0.0628775	0.0846812	0.0344623	-0.135049	0.0853159	0.11582	-0.155597	-0.188076	-0.0552722	0.0841524
Ssa#NM_001139771.1	Zinc transporter SLC39A7 (ke4)	0.114205	0.0716851	-0.168716	-0.217436	-0.262044	0.438946	0.185068	-0.242948	-0.0929894	-0.0933087	0.279541	0.411293	0.0611024	-0.301583	-0.139203	-0.0436148
Ssa#NM_001139772.1	EH domain-containing protein 4 (ehd4)	0.254941	0.0197988	-0.225528	-0.0158804	0.0452643	0.050061	0.1281	-0.0341218	-0.0944299	0.0442641	-0.0346021	-0.10404	0.010262	0.0895314	-0.0987554	-0.0348652
Ssa#NM_001139773.1	Complement component C7 (co7)	0.00558222	0.598513	-0.317872	-0.130002	-0.0379445	-0.023484	0.14888	-0.511369	-0.113522	-0.395106	0.14232	0.640219	0.71588	-0.695276	-0.335458	0.308644
Ssa#NM_001139774.1	Epidermis-type lipoxygenase 3 (loxe3)	-0.262304	0.0633727	-0.450078	-0.444672	-0.414267	0.106442	0.00456147	-0.430345	-0.221517	-0.295919	0.350821	0.765081	1.15046	-0.303457	0.0266424	0.355177
Ssa#NM_001139775.1	ATG4 autophagy related 4 homolog B (S. cerevisiae) (atg4b)	0.0260256	0.189321	-0.214476	0.0117788	0.163758	-0.0281973	0.134442	0.0448323	-0.123522	0.107796	-0.173337	-0.00135757	0.179533	-0.16998	-0.101706	-0.0449096
Ssa#NM_001139776.1	YQ007 protein (yq007)	0.114173	0.0293942	0.16257	-0.0496049	-0.0775902	0.117222	0.220119	-0.120197	-0.0836356	-0.143126	-0.0487672	-0.105429	0.0195684	-0.0612312	-0.0633858	0.0899184
Ssa#NM_001139778.1	Creatine kinase B-type (kcrb)	0.630207	0.281991	-0.816917	-1.01494	-0.828429	-0.202373	0.337566	-0.93419	-0.452543	0.727882	0.163958	0.676728	0.772331	-0.532388	0.295879	0.89524
Ssa#NM_001139779.1	cell division cycle 20 homolog (cdc20)	0.481319	-0.0492977	-0.588829	-0.424542	-0.434855	0.974417	0.585244	-0.349126	-0.0997307	-0.383154	0.0112115	0.648162	0.361382	-0.415183	-0.364715	0.0476926
Ssa#NM_001139780.1	Actin-like protein 6B (acl6b)	0.163394	0.183702	-0.153859	0.0790969	-0.408431	0.016145	0.387818	-0.148562	-0.357219	-0.122774	0.0851709	0.308698	0.577233	-0.461058	-0.150925	0.00157074
Ssa#NM_001139781.1	potassium channel, subfamily K, member 6 (kcnk6)	-0.124497	-0.212935	-0.213704	0.313997	0.173954	-0.180815	0.0235091	0.261281	-0.079834	0.256622	-0.29919	0.0296656	-0.0698491	-0.167202	0.30878	-0.0197872
Ssa#NM_001139783.1	aldehyde dehydrogenase family 7 member A1 homolog (al7a1)	-0.0908159	0.0321717	-0.268276	-0.176284	-0.373418	0.615182	0.179837	-0.198209	0.0314725	-0.355321	0.318908	0.384855	0.333074	-0.455847	-0.135409	0.158077
Ssa#NM_001139784.1	Coiled-coil domain-containing protein 82 (ccd82)	-0.0841495	0.0644256	0.0857695	-0.0307875	-0.0647903	-0.0629256	0.16446	0.0172115		0.0997385	0.0484281	-0.0283358	0.0469815	-0.225037	-0.0494714	0.0184821
Ssa#NM_001139785.1	Nicotinamide mononucleotide adenylyltransferase 1 (nmna1)	-0.0294176	-0.094204	-0.0443237	0.0125667	0.000971894	0.0702917	0.133098	0.181422	-0.00491891	0.139488	-0.187351	-0.0798408	-0.193232	0.026008	-0.067606	0.137046
Ssa#NM_001139786.1	Globoside alpha-1,3-N-acetylgalactosaminyltransferase 1 (gbgt1)	-0.201464	0.00366859	-0.148212	-0.000318914	-0.107315		-0.0472316	0.0112012		-0.0400999	0.205743	0.110344	0.0976611	-0.0402278	-0.106673	0.262924
Ssa#NM_001139787.1	Interactor protein for cytohesin exchange factors 1 (icef1)	0.284707	0.258372	-0.378474	-0.131393	-0.0648042	0.254839	0.330953	-0.0510471	-0.16663	-0.156766	-0.00377876	0.090904	0.136237	-0.204904	-0.197678	-0.000533063
Ssa#NM_001139789.1	nuclear transcription factor Y, gamma (nfyc)	-0.032055	0.0992842	-0.00261851	-0.185036	0.0705941	0.0993762	-0.0484173	-0.0649118	-0.0121432	-0.114512	-0.0495456	0.275759	0.418536	-0.376137	-0.11357	0.0353958
Ssa#NM_001139790.1	Homocysteine S-methyltransferase (mmum)	0.242403	-0.118705	0.367655	0.0604574	-0.081639	-0.38155	-0.0489652	-0.251755	-0.265705	0.504714	-0.121707	-0.118018	0.0896684	0.108035	0.231977	-0.216868
Ssa#NM_001139792.1	mitogen-activated protein kinase-activated protein kinase 3	-1.05684	-1.30901	-0.969657	-1.39689	0.164155	-0.611207	-0.840437	0.384799	1.44908	-0.422993	-0.446746	0.189026	0.458339	2.91879	0.66807	0.821504
Ssa#NM_001139793.1	Tubulin beta chain (tbb5)	-0.0137976	0.205461	0.527363	0.473198	0.357515	-1.07248	-0.172489	1.0536	0.249288	0.256507	-0.114826	-0.581418	-0.747952	-0.9712	0.254122	0.297107
Ssa#NM_001139795.1	flavin containing monooxygenase 5 (fmo5)		-0.333672	-0.358415	-0.306871	-0.305424		-0.346049	-0.203701		-0.241022	1.01502	0.295194	0.912676	-0.317964	-0.269772	0.46001
Ssa#NM_001139796.1	pim-1 oncogene (pim1)	0.0704104	-0.0298271	0.00697908	0.800411	0.439184	-0.00145002	0.11718	0.461977	-0.0509992	-0.119549	-0.327507	-0.314996	-0.355548	-0.355332	-0.100553	-0.240385
Ssa#NM_001139798.1	Transmembrane protein 47 (tmm47)	0.412942	0.220831	0.589256	0.429364	0.473704	-0.750599	0.150875	0.590691	-0.00575453	0.199079	-0.47473	-0.518223	-0.793262	-0.192197	-0.0242172	-0.307755
Ssa#NM_001139799.1	NOP2/Sun domain family, member 5 (nsun5)	-0.00993885	0.15821	-0.165218	0.0182734	-0.19665	0.443206	0.189158	0.144869	0.0995205	-0.089636	-0.217507	0.143669	-0.021046	-0.298653	-0.254415	0.0561584
Ssa#NM_001139801.1	eukaryotic translation initiation factor 3, subunit I (eif3i)	0.0486386	0.385279	-0.187339	-0.0726178	-0.398514	0.895161	0.305665	0.166582	-0.110624	-0.0283624	0.135394	0.46565	0.132974	-1.40404	-0.205705	-0.128148
Ssa#NM_001139802.1	Neuromodulin (neum)	0.0715289	-0.0053557		0.0226346	0.0068216	0.0281134	-0.0510494	0.0107069		0.0210811		-0.0296133		-0.113966	0.0207298	0.0183679
Ssa#NM_001139803.1	PDZ and LIM domain protein 2 (pdli2)	-0.0267461	-0.048909		-0.0590004	-0.069199		-0.0541457	0.0372919	-0.00373141	0.145016	-0.084827	-0.0390943		-0.0323385	0.163559	0.0721235
Ssa#NM_001139804.1	dimethylarginine dimethylaminohydrolase 2 (ddah2)	-0.251549	-0.0058266	0.0235207	0.0116718	-0.074479		0.00298177	-0.00894775	0.182726	0.404825	0.0474126	-0.154321	-0.168057	-0.127625	0.105572	0.0120943
Ssa#NM_001139805.1	chitinase domain containing 1 (chid1)	0.161	-0.017548	-0.00919161	-0.0339068	-0.00274369	0.13375	-0.0956484	-0.00150701	0.0863367	-0.0455305	-0.143687	0.0255751	-0.00804281	0.135887	-0.0902581	-0.0944853
Ssa#NM_001139806.1	Lysophosphatidic acid phosphatase type 6 (ppa6)	0.129078	-0.192975	1.11199	0.344604	0.0739053	0.801737	0.757372	-0.625586	-0.731132	-0.259695	0.601185	-0.382086	-0.145065	-0.807639	-0.422662	-0.253029
Ssa#NM_001139808.1	Neurogenic differentiation factor 1 (ndf1)	0.048234	-0.0905801	0.0359355	-0.0555384	0.0177984	0.0589858	-0.0538077	0.0963683	0.0760187	0.0123375	-0.0616423	-0.0543445	-0.0210735	0.0288432	-0.0183794	-0.0191548
Ssa#NM_001139809.1	Dual specificity mitogen-activated protein kinase kinase 2 (mp2k2)	0.0098996	0.0020186	0.0718316	-0.0474655	-0.138806	0.0612577	0.0587432	0.0456504	-0.0251206	-0.086407	-0.0153826	0.0121376	0.127911	-0.229507	-0.00633	0.159569
Ssa#NM_001139810.1	lysosomal membrane glycoprotein 2 (lamp2)	0.0149219	0.118658	-0.0617444	0.143362	0.00716779	0.0303974	0.109377	0.0347528	0.0280425	0.0640391	0.126175	-0.0851684	-0.0638641	-0.251593	-0.200104	-0.0144176
Ssa#NM_001139811.1	ATP-binding cassette, sub-family F (GCN20), member 2 (abcf2)	0.276244	0.336047	0.221137	0.46495	-0.153737	1.18002	0.728485	0.224096	-0.147646	-0.746424	0.283983	0.0889738	-0.328999	-1.56469	-0.743624	-0.11882
Ssa#NM_001139813.1	Glucosidase 2 subunit beta (glu2b)	0.00542528	0.0924792		0.113706	-0.0260863	-0.0402762	0.000139878	0.193925	0.137827	-0.0310982	-0.196764	-0.0988262	-0.122502	-0.0803159	-0.0108439	0.0632096
Ssa#NM_001139814.1	archease (arch)	0.09537	0.0357399	0.0729952	0.0931799	0.00306348	0.233831	0.0233458	-0.0673636	-0.0273414	-0.157579	0.122261	0.0910746	-0.0680266	-0.409129	-0.0224313	-0.0189887
Ssa#NM_001139815.1	limb and neural patterns b (lnpb)	-0.0225988	0.0725385	0.0938824	0.137971	-0.0566774	-0.113608	-0.019181	0.0253244	-0.0928159	-0.0632786	0.056541	-0.0202229	-0.0394862	-0.0563076	0.0713239	0.026595
Ssa#NM_001139816.1	BRO1 domain and CAAX motif containing (brox)	-0.183721	0.028066	-0.0910728	0.282066	0.0566611	-0.166297	-0.0200391	0.415361	-0.0137144	0.0474097	-0.038108	-0.0766702	-0.10052	-0.134793	-0.0895306	0.0849039
Ssa#NM_001139817.1	Phenylalanyl-tRNA synthetase beta chain (syfb)	0.0504227	0.096408	-0.0913963	0.711906	0.0507672	0.356124	0.284727	0.180212	0.00749547	-0.306147	-0.0945447	-0.189857	-0.239003	-0.393561	-0.29407	-0.129483
Ssa#NM_001139818.1	beclin 1 (coiled-coil, myosin-like BCL2 interacting protein) (becn1)	0.166284	0.0382184	0.0566899	0.0680651	0.127814	-0.141682	0.103357	0.144611	-0.0433536	-0.0506431	-0.226931	-0.192498	0.116881	-0.236303	0.110495	-0.0410043
Ssa#NM_001139819.1	Pre-mRNA-splicing regulator WTAP (fl2d)	0.0454852	-0.0691592	0.123578	0.301975	0.252762	-0.114374	-0.0279163	0.363703	-0.227862	0.188477	-0.240322	-0.232792	-0.0359181	-0.354916	0.108507	-0.0812299
Ssa#NM_001139820.1	DnaJ homolog subfamily C member 1 (dnjc1)	-0.22341	0.0871386	-0.0224853	0.0577114	0.0380096	0.111571	0.0973598	0.136976	0.0277349	-0.0905206	-0.0641357	0.07248	-0.0696423	-0.151551	-0.0692831	0.0620455
Ssa#NM_001139822.1	Anti-apoptotic protein NR13 (nr13)	-0.326151	0.0278066	0.0683214	0.00955718	-0.241059	0.256866	-0.159353	0.0208424	0.363899	0.358685	0.0735874	-0.267028	0.235855	-0.330089	-0.0393295	-0.0524138
Ssa#NM_001139823.1	Zinc finger protein 622 (zn622)	-0.126746	0.209557	-0.120897	0.0175047	-0.210555	0.417086	0.572884	0.116185	-0.104346	-0.4169	-0.122149	0.174349	0.0934102	-0.477573	-0.132874	0.111059
Ssa#NM_001139824.1	Zinc transporter 6 (znt6)	-0.257027	0.0843519	-0.0934453	0.0630842	0.0906152	0.0736197	0.0321778	0.0939084	0.0922145	0.230505	-0.0475232	0.123862	-0.050024	-0.277318	-0.10934	-0.049662
Ssa#NM_001139825.1	Cation-dependent mannose-6-phosphate receptor (mprd)	0.131318	-0.0502	0.0673945	-0.0535046	-0.0617536	0.181988	-0.0258918	-0.0729643	0.0680605	-0.16318	-0.0246422	0.0271742	0.065794	-0.259766	0.146859	0.0233148
Ssa#NM_001139826.1	Integral membrane protein 2A (itm2a)	-0.00756361	0.233974	0.188189	-0.231727	-0.101247	-0.142964	-0.150588	0.0130642	-0.0646159	-0.0977024	0.192665	-0.276497	0.328132	-0.260585	0.125361	0.252108
Ssa#NM_001139827.1	LIM and senescent cell antigen-like domains 1 (lims1)	-0.278193	0.0636398	-0.148022	0.0174168	0.00286223	0.137239	-0.0884149	0.455647	-0.00591787	0.127627	0.108719	-0.170375	-0.131295	-0.583328	0.220302	0.272098
Ssa#NM_001139828.1	myeloid leukemia factor 2 (mlf2)	0.111568	-0.0279032	0.0412053	0.0626811	-0.0432518	-0.164875	0.0406397	0.094129	0.0893197	0.0232664	0.0428866	-0.0139676	0.0415321	-0.152872	-0.189471	0.0451131
Ssa#NM_001139829.1	Transforming growth factor-beta-inducible early growth response protein 3 (tieg3)	-0.314742	-0.353102	-0.529826	-0.552441	-0.497223	-0.312333	-0.647623	-0.507572	3.28847	-0.0246069	0.196197	0.155905	0.204169	-0.442546	0.166625	0.170651
Ssa#NM_001139831.1	adaptor-related protein complex 1, sigma 2 subunit (ap1s2)	0.217836	0.266343	0.0939685	0.239157	0.0101795	-0.111918	0.338349	0.224219	-0.00995371	-0.120109	-0.195679	0.106329	-0.327939	-0.562027	-0.0251687	-0.143591
Ssa#NM_001139832.1	Arachidonate 5-lipoxygenase (lox5)	0.077179	0.268391	-0.984916	-0.899799	-0.602304	0.550262	0.341244	-0.839687	-0.179309	-0.153531	0.34372	0.800923	1.10483	-0.431861	0.109182	0.495668
Ssa#NM_001139833.1	Nuclear pore complex protein Nup107 (nu107)	-0.0934124	-0.0746804	-0.116131	-0.260443	-0.213935	0.410771	0.335393	-0.0430603	-0.0902173	-0.00958165	0.105423	0.248952	-0.0968614	-0.0373681	-0.14118	0.0763292
Ssa#NM_001139835.1	deoxyribose-phosphate aldolase (deoc)	0.134223	0.0823045	0.0680295	-0.134673	-0.0983282	0.284083	0.180433	-0.196194	0.030281	-0.142975	0.171316	0.121903	0.0136036	-0.408307	-0.00210814	-0.103595
Ssa#NM_001139836.1	FAM69B (fa69b)	-0.387006	0.1935	0.487308	0.164376	0.429359	-0.388622	-0.0417541	0.56066	0.16847	0.169305	-0.455319	-0.21766	-0.120319	-0.113801	-0.26692	-0.181574
Ssa#NM_001139837.1	Ubiquilin-4 (ubql4)	-0.100523	0.121702	-0.191508	0.166198	0.0525819	0.234419	0.257014	0.0795968	0.0468242	-0.263058	0.289137	-0.00915279	-0.0670503	-0.615154	-0.139646	0.138624
Ssa#NM_001139838.1	TM2 domain containing 3 (tm2d3)	0.0433089	-0.0105871	-0.0377477	0.170678	-0.0949512	-0.151315	0.0996516	0.0636649	-0.200031	0.0386331	-0.0365776	0.175236	-0.0377422	-0.144223	0.0601266	0.0618768
Ssa#NM_001139839.1	N-acetylneuraminate pyruvate lyase (dihydrodipicolinate synthase) (npl)	0.19762	0.0693903	0.303262	-0.0798095	0.0224956	0.108962	0.404264	0.183669	-0.149673	-0.373202	-0.228636	-0.240791	0.312207	-0.558182	-0.158849	0.187267
Ssa#NM_001139841.1	F-box only protein 4 (fbx4)	-0.0408112	0.119001	0.211605	0.00847794	-0.261865	0.0123591	0.136343	0.0886289	-0.0785194	0.0938742	-0.0811513	-0.101314	-0.0284253	0.0234348	-0.0585929	-0.0430441
Ssa#NM_001139843.1	Vesicle-fusing ATPase (nsf)	-0.0257121	0.00511851	0.0244225	-0.00620594	-0.0474604	-0.0601844	-0.00159519	0.0112685	-0.00227299	-0.129354	0.0786138	0.139393		-0.0424031	0.0779089	-0.0215375
Ssa#NM_001139844.1	bone morphogenetic protein 4 (bmp4)	-0.107548	-0.023024	0.16553	0.236489	0.246554	-0.531364	0.253005	0.114297	-0.183133	0.179027	0.0963417	-0.31754	-0.0317834	-0.0588225	0.284181	-0.322207
Ssa#NM_001139845.1	UDP-N-acetylglucosamine--dolichyl-phosphate N-acetylglucosaminephosphotransferase (gpt)	0.0674833	-0.0528676	-0.159076	0.109605	0.0733736	-0.0424101	-0.000722162	0.193897	-0.0214462	-0.0187594	-0.0761283	0.0330037	-0.131081	-0.127876	0.0527749	0.100229
Ssa#NM_001139846.1	1-O-acylceramide synthase (lypa3)	-0.379846	0.170439	-0.208559	-0.149321	0.0231769	-0.0811133	-0.124355	-0.170805	0.164992	-0.142076	0.0259859	-0.0608609	-0.0746669	0.977273	0.00732928	0.0224101
Ssa#NM_001139847.1	Phosphatidic acid phosphatase type 2 domain-containing protein 1B (ppc1b)	0.187794	0.162679	-0.310532	-0.0395548	-0.113309	0.332184	0.152511	-0.0590145	-0.0189923	-0.14923	-0.0589084	0.216689	0.20243	-0.327935	-0.308279	0.131473
Ssa#NM_001139848.1	Acyl-CoA dehydrogenase family member 11 (acd11)	-0.169572	0.0531642	-0.342627	-0.0661072	-0.225443	-0.16711	-0.116045	-0.0901567	0.00598801	-0.1578	0.505293	0.264638	0.526504	-0.289685	-0.0788417	0.347797
Ssa#NM_001139849.1	unc-13 homolog D (un13d)	-0.0456451	0.232547	-0.082486	-0.108203	0.0699014	0.388072	0.22032	-0.0216194	-0.0293284	-0.083219	-0.172171	-0.038276	-0.234898	-0.133357	-0.00758338	0.0459456
Ssa#NM_001139850.1	Microtubule-associated protein RP/EB family member 3 (mare3)	0.371579	-0.021059	-0.314698	-0.173636	-0.293571	0.61451	0.135758	-0.190866	0.0771839	-0.496901	0.190479	0.195097	0.48051	-0.592918	-0.260007	0.278539
Ssa#NM_001139852.1	interferon regulatory factor 5 (irf5)	0.27872	0.123776	0.0661754	0.0162805	0.0725814	0.202708	-0.0409835	0.00820169	-0.0732693	0.10882	-0.224232	-0.040863	-0.36674	0.0873544	-0.0196384	-0.198894
Ssa#NM_001139853.1	Interferon regulatory factor 2-binding protein 2-A (i2b2a)	-0.0533479	0.22094	-0.0976729	0.0560727	-0.0527419	-0.193665	0.226873	-0.148486	-0.27165	0.22745	0.502464	-0.0635176	0.316632	-0.463188	-0.264618	0.0584543
Ssa#NM_001139854.1	Solute carrier family 25 member 40 (s2540)	-0.297913	-0.333009	0.00342493	0.15434	0.163496	-0.19283	0.0249377	0.412205	0.191192	0.37545	-0.138626	-0.0354793	-0.190111	-0.122255	0.0324971	-0.0473177
Ssa#NM_001139855.1	Probable palmitoyltransferase ZDHHC6 (zdhc6)	0.289653	0.166262	0.0682612	0.014869	-0.12504	0.0280926	0.341535	0.183446	-0.411086	-0.220948	0.213577	0.329473	-0.213103	-0.632502	-0.105562	0.0730672
Ssa#NM_001139857.1	Pyridoxal phosphate phosphatase PHOSPHO2 (phop2)	0.0287233	0.131445	-0.112981	-0.0654425	-0.12508	0.107645	0.166305	0.0908451	-0.102731	-0.0608497	-0.0234601	0.0375947	0.0667676	-0.0890489	-0.120867	0.0711339
Ssa#NM_001139858.1	cellular repressor of E1A-stimulated genes 2 (creg2)	-0.0691553	0.0450873	0.398095	0.171266	0.177897	-0.071058	-0.23338	0.476942	-0.166732	0.010278	-0.0775883	-0.127225	-0.204408	-0.387282	0.13344	-0.0761804
Ssa#NM_001139859.1	Lysosomal acid lipase/cholesteryl ester hydrolase (lich)	-0.178082	0.868833	0.121453	0.0871395	-0.148525	-0.0427884	0.240037	-0.120701	0.260451	-0.190025	-0.207277	-0.17248	-0.163871	-0.408766	0.0765436	-0.021944
Ssa#NM_001139860.1	Keratinocytes-associated transmembrane protein 2 (kct2)	0.334572	0.1547	-0.0348434	-0.248868	-0.117965	0.116026	-0.0998924	-0.276118	-0.160897	-0.0279922	0.0720058	0.278903	0.217111	-0.357741	0.0264456	0.124555
Ssa#NM_001139861.1	CS061 protein (cs061)	-0.0430551	0.222461	-0.185618	-0.144856	-0.144077	0.406884	0.0721438	0.0493329	0.0548831	-0.0206171	-0.153609	0.369832	-0.164698	-0.298467	-0.173199	0.152661
Ssa#NM_001139864.1	U4/U6 small nuclear ribonucleoprotein Prp4 (prp4)	-0.022604	-0.00578574	-0.312709	-0.351879	-0.413321	0.774179	0.611116	-0.224529	-0.146539	-0.253986	0.147483	0.390514	0.0510499	-0.503306	-0.151479	0.411801
Ssa#NM_001139865.1	Calponin-3 (cnn3)	-0.324063	0.176179		-0.233321	-0.222263	-0.182546	0.158263	-0.183647	0.0573677	-0.0428673	0.286755	0.477804	0.201392	-0.378944	-0.138752	0.348649
Ssa#NM_001139866.1	Pescadillo (pesc)	-0.0862619	0.043679	-0.161891	-0.0370061	-0.445269	0.593965	0.777628	0.00483889	-0.157177	-0.109873	0.330523	0.0769351	-0.127099	-0.496955	-0.0999998	-0.106039
Ssa#NM_001139868.1	splicing factor proline/glutamine rich (polypyrimidine tract binding protein associated) (sfpq)	0.206559	0.24716	-0.275431	-0.14646	-0.256873	0.241951	0.226181	-0.210366	-0.0576964	-0.192436	0.0973508	0.338316	0.220264	-0.491866	-0.132729	0.186079
Ssa#NM_001139869.1	choline/ethanolamine phosphotransferase 1 (cept1)	0.206631	-0.0154497	-0.15234	-0.208305	-0.0571121	-0.0531919	-0.30808	-0.128523	-0.320098	-0.0663487	0.0243218	-0.134125	0.167319	0.835353	0.196742	0.0132075
Ssa#NM_001139870.1	Syntaxin-3 (stx3)	-0.0982997	0.172228	0.0199839	0.0459536	0.0264603	-0.147694	-0.130171	0.185698	0.290964	0.0674043	-0.463923	0.0867263	0.121642	-0.282269	-0.112252	0.217546
Ssa#NM_001139871.1	UDP-glucuronosyltransferase 2A2 (ud2a2)	-0.17488	0.486515	-0.426875	-0.220895	-0.185798	-0.200822	-0.380026	-0.329428	0.134652	-0.318158	0.992619	-0.00656063	1.01334	-0.695727	-0.355092	0.667138
Ssa#NM_001139874.1	Small VCP/p97-interacting protein (svip)	-0.14009	0.0568044	0.115148	-0.0882168	-0.141008		0.19687	-0.0738597	0.0248279	-0.132152	0.228421	0.054445	0.0242928	-0.0819535	-0.0471407	0.00360924
Ssa#NM_001139875.1	Eukaryotic translation initiation factor 4H (if4h)	0.00866433	-0.0649932	-0.0996811	-0.0455802	-0.128995	0.366521	0.23369	-0.162828	-0.16534	-0.124169	-0.00720582	0.472476	0.136943	-0.160997	-0.195072	-0.0634355
Ssa#NM_001139877.1	disabled homolog 2 (Drosophila) (dab2)	0.661342	0.263228	0.36103	0.182699	0.0142927	0.190764	0.258544	0.0266965	-0.305562	-1.41432	0.681891	0.425465	0.890995	-1.99321	-0.889482	0.645637
Ssa#NM_001139878.1	fibroblast growth factor 13 (fgf13)		-0.036707		-0.0521259	0.0755478		0.0231988	0.0347528		-0.107863	0.116065	-0.0029513		0.0093299	-0.0437485	-0.0154984
Ssa#NM_001139879.1	Zinc finger protein 235 (zn235)	-0.199648	-0.108305	-0.107243	0.126487	0.105548	-0.0523044	-0.025144	0.0746653	-0.00213209	0.0932493	0.10988	-0.148046	0.0707823	0.0297192	0.14555	-0.11306
Ssa#NM_001139881.1	RAS guanyl-releasing protein 2 (grp2)	0.257042	0.16531	-0.213705	-0.159633	-0.0416782	0.431108	0.148925	-0.283206	-0.188661	0.106997	-0.370224	0.115428	0.206521	-0.323884	-0.0504939	0.200148
Ssa#NM_001139882.1	cleavage and polyadenylation specific factor 3 (cpsf3)	-0.0491014	0.0429246	-0.127634	0.160736	-0.218871	0.268657	0.234856	-0.0541979		0.0824899	0.0225876	0.0716622	-0.0382162	-0.289104	-0.168467	0.0616793
Ssa#NM_001139883.1	NEDD8-activating enzyme E1 regulatory subunit (ula1)	-0.140628	0.0782249	-0.0772316	-0.00795344	-0.0224148	0.016349	0.0652916	0.0239071	0.0123936	-0.00822735	0.112186	0.124929	-0.133749	-0.0478954	-0.112593	0.117409
Ssa#NM_001139884.1	Solute carrier family 22 member 6-A (s226a)	-0.39035	-0.244321	-0.444003	-0.349771	-0.40361		-0.451677	-0.455382	0.182435	-0.264288	0.963867	0.219984	0.988347	-0.242911	-0.0719546	0.963632
Ssa#NM_001139886.1	DNA polymerase subunit delta-3 (dpod3)	0.0544692	0.00792361	-0.0221932	-0.0972939	-0.0275244	0.110996	-0.0924219	0.103316	0.136989	-0.0920239	0.0414339	0.11659	0.0911529	-0.211974	-0.0589754	-0.0604642
Ssa#NM_001139887.1	CD029 protein (cd029)	0.0900336	0.0252918	-0.157322	-0.00197728	-0.0432933	0.0523571	0.252895	-0.117901	-0.0753923	-0.0378733	0.123051	-0.130823	0.184224	-0.285196	0.000166219	0.12176
Ssa#NM_001139888.1	RUN and FYVE domain containing 2 (rufy2)	-0.00635936	-0.0393807	0.0254468	-0.0547109	-0.107612	0.124668	0.0983838	-0.0808949	0.0301002	0.0572332	-0.152197	-0.010905	0.177551	-0.135961	0.12923	-0.0545916
Ssa#NM_001139889.1	Gamma-aminobutyric acid receptor subunit delta (gbrd)	0.0237427	0.0311121	0.00578777	-0.0244873	-0.137604	0.135111	0.0806982	0.128675	0.0241911	-0.119404	-0.0746095	-0.159054	0.151889	-0.0907224	0.0137633	0.0109138
Ssa#NM_001139891.1	Phosphoacetylglucosamine mutase (agm1)	0.122506	0.20194	-0.430796	-0.111056	-0.0568188	0.830231	0.15884	-0.0475615	0.0168844	-0.585166	0.174588	0.609215	0.0482443	-0.686347	-0.347336	0.102634
Ssa#NM_001139893.1	Zinc finger protein 313 (zn313)	-0.0199846	0.0848023	0.00052661	0.28596	0.149233	-0.0992849	-0.00847549	0.276097	0.0439501	0.182551	-0.0957699	-0.114875	-0.361153	-0.275686	-0.0464803	-0.00141165
Ssa#NM_001139894.1	Alpha-enolase (enoa)	0.705064	0.645171	0.24095	-0.310622	-0.431046	1.05603	0.797912	-0.0748663	-0.388588	-0.855568	0.243064	0.4857	0.696248	-2.29548	-0.702735	0.188771
Ssa#NM_001139895.1	Xaa-Pro aminopeptidase 3 (xpp3)	-0.193182	0.211729	0.0855283	0.251723	-0.0228697	0.0267177	0.581619	0.201707	-0.271868	0.127485	-0.0237668	-0.000447825	-0.117322	-0.911484	0.00721758	0.0472113
Ssa#NM_001139897.1	F-box only protein 25 (fbx25)		0.0675232	-0.0362315	-0.0299866	-0.0413433		-0.0250091	-0.0072564	0.0268016	0.0226498	0.0129646	0.0604805		-0.000667902	-0.109716	0.0597906
Ssa#NM_001139898.1	Alanine aminotransferase 2-like (alat2)	-0.40496	-0.11837	-0.562293	-0.484192	-0.479224	-0.512203	-0.430001	-0.568828	0.225449	-0.409907	1.03835	0.686674	1.19788	-0.198641	-0.23114	1.25141
Ssa#NM_001139899.1	Tripartite motif-containing protein 13 (tri13)	-0.0149891	-0.10097	0.216542	-0.132242	-0.0727468	0.0383042	-0.0945796	-0.000112313	-0.0621053	-0.0454005	-0.183002	0.0252004	-0.00763242	0.457546	0.0233559	-0.0471668
Ssa#NM_001139900.1	FAM110A (f110a)	-0.163304	0.038054	-0.392833	-0.0188514	0.0127173	0.101788	0.0130019	0.013432	-0.153086	-0.145639	0.45596	0.0410992	0.278	-0.335547	-0.128743	0.383952
Ssa#NM_001139901.1	jun B proto-oncogene (junb)	-0.158154	1.31604	-0.117385	0.59698	-0.0281638	0.630407	0.295576	0.279995	0.290121	0.267361	-0.436796	-0.813051	0.0163091	-2.37575	-0.0237008	0.260215
Ssa#NM_001139902.1	nuclear receptor coactivator 5 (ncoa5)	-0.148292	0.182745	-0.448773	-0.0724149	-0.339349	0.671049	0.271722	0.0675728	-0.0922271	-0.179105	0.26601	0.725696	-0.218146	-0.874014	-0.209617	0.397146
Ssa#NM_001139906.1	HCLS1 associated protein X-1 (hax1)	-0.0717241	0.0783751	0.0586128	0.437052	0.185373	-0.0480025	-0.214607	0.0920521	0.0203127	0.242974	-0.521444	-0.0488666	-0.0840965	-0.456411	0.333238	-0.00283888
Ssa#NM_001139907.1	lymphocyte-specific protein tyrosine kinase (lck)	0.138498	-0.0139028	-0.0512331	-0.0712416	-0.0511191	0.0887766	-0.0695624	-0.0617951	0.0603496	0.111388	-0.16837	0.0374382	0.0617934	-0.0519219	0.075219	-0.0343172
Ssa#NM_001139908.1	Double-strand break repair protein MRE11A (mre11)	-0.0658989	0.0229931	0.0498933	0.0907946	0.0155339	-0.247783	0.220219	0.170275	-0.141387	0.0102124	-0.0301771	0.0522815	-0.122508	-0.00493409	-0.0693218	0.0498088
Ssa#NM_001139910.1	UTP18 small subunit (SSU) processome component homolog (yeast) (utp18)	-0.0516215	0.0955721	-0.141479	-0.0675538	-0.291787	0.487926	0.168937	0.00836311	-0.0339792	-0.307981	0.223504	0.163508	0.210656	-0.218129	-0.133359	-0.112578
Ssa#NM_001139913.1	CCAAT/enhancer binding protein (C/EBP), beta (cebpb)	0.815178	0.985139	0.0358246	0.385229	0.169225	0.900429	0.475887	0.400956	-0.177615	-0.378942	-0.485903	-0.499287	0.252385	-2.24869	-0.528587	-0.101222
Ssa#NM_001139916.1	Filamin-binding LIM protein 1 (fbli1)	-0.134027	0.0543407	-0.166581	0.0782908	0.00880733	-0.105329	-0.0875738	0.398406	0.150448	-0.180417	0.370201	-0.0847867		-0.264004	-0.203255	0.165479
Ssa#NM_001139917.1	NOP14 nucleolar protein homolog (yeast) (nop14)	0.0177189	-0.0315594	-0.23053	0.0590397	-0.209996	0.800599	0.766441	0.0406973	-0.13952	-0.203125	0.052485	0.358909	-0.205592	-0.497023	-0.417268	-0.161275
Ssa#NM_001139918.1	Interferon-induced GTP-binding protein Mx (mx)	0.224002	0.553146	-0.441479	0.14928	0.0871916	-0.302197	-0.135706	-0.290713	0.157397	0.851392	-0.116801	-0.453287	-0.127299	0.101151	-0.208605	-0.0474674
Ssa#NM_001139919.1	GPR89A (gpr89)	0.0179527	0.100847	0.0246878	-0.0980576	-0.0416629	0.0191513	-0.0597402	0.0352729	-0.187537	0.0440829	0.0757633	0.118434	0.0260945	-0.177986	0.113	-0.0103051
Ssa#NM_001139920.1	Cysteinyl-tRNA synthetase, cytoplasmic (sycc)	-0.224945	0.012344	-0.115978	-0.0187522	-0.103437	-0.158984	-0.0510706	0.154445	-0.20385	0.368721	-0.118439	0.338685	-0.1121	-0.153432	0.0916119	0.295181
Ssa#NM_001139922.1	akt interacting protein (aktip)	-0.00725962	-0.0939637	-0.104539	-0.085516	0.0493736	-0.024988	-0.0661925	0.010911	-0.0355171	-0.0480128	0.117727	-0.250795	-0.0460083	0.788953	-0.131723	-0.0724483
Ssa#NM_001139923.1	Beta-catenin-interacting protein 1 (cnbp1)	0.0203327	0.048077	-0.227227	-0.291636	-0.464751	0.495492	-0.0160009	-0.0410597	0.0517281	0.00817452	-0.135107	0.596387	0.200185	-0.341768	-0.123499	0.22067
Ssa#NM_001139924.1	N-acylneuraminate cytidylyltransferase (neua)	0.212194	-0.0719289	-0.179285	0.081257	-0.0725682	0.546268	0.0410624	0.0308918	0.0291021	-0.312985	-0.0435341	-0.0883737	0.28215	-0.341598	-0.195175	0.0825231
Ssa#NM_001139928.1	Metallophosphoesterase domain-containing protein 2 (mppd2)	0.0130469	-0.00111278	-0.112319	-0.0947679	-0.0558106	0.234595	0.0269964	0.0330104	0.0258082	-0.0987931	-0.113002	0.0331529	0.0735804	0.0154891	0.0364263	-0.0162999
Ssa#NM_001139929.1	sideroflexin 4 (sfxn4)	-0.0997348	0.0179282	0.0737615	-0.074732	0.00314101	0.0982879		0.0195652	-0.0467677	-0.117982	-0.0516269	0.0176904	-0.0413178	0.0183528	0.0454042	0.13803
Ssa#NM_001139930.1	Ras-related protein Rab-6C (rab6c)	-0.0862259	0.126572	0.192938	-0.015198	0.150442	-0.176619	0.0328924	0.155184	0.108239	0.226613	-0.197322	-0.0998363	-0.232119	-0.356599	0.0532425	0.117799
Ssa#NM_001139931.1	CCAAT/enhancer binding protein (C/EBP), alpha (cebpa)	0.60618	0.154994	-0.928582	-0.568597	-1.0292	0.892422	0.491694	-0.927912	-0.557868	-0.421675	0.537277	0.863289	1.07948	-0.646191	-0.365295	0.819991
Ssa#NM_001139932.1	matrix metalloproteinase 2 (mmp2)	-0.23928	0.685474	-0.0661489	-0.658399	-0.175294	-0.357206	0.057229	-0.935891	-0.156022	-0.0768964	0.242148	0.813589	0.688688	-0.630435	0.0271963	0.781248
Ssa#NM_001139933.1	Ubiquitin carboxyl-terminal hydrolase 12 (ubp12)	-0.024128	0.111695	-0.0842155	-0.0281495	0.0641312	0.121863	-0.0666689	-0.000242307	-0.0483226	-0.0041497	-0.2319	0.217995	0.195692	-0.151502	-0.12095	0.0488531
Ssa#NM_001139934.1	Methyl-CpG-binding domain protein 3 (mbd3)	-0.0384278	-0.0140911	-0.107719	-0.0477542	-0.162673	0.394293	0.292893	-0.166729	-0.0740875	0.0153057	0.124553	0.169541	0.143148	-0.450313	-0.0580727	-0.019868
Ssa#NM_001139935.1	RWD domain-containing protein 4A (rwdd4)	0.283318	0.0611947	-0.154124	0.0498817	-0.0746282	0.219023	0.36629	-0.03992	-0.181661	-0.0241618	0.257193	-0.2733	-0.159228	-0.289495	-0.0517079	0.0113288
Ssa#NM_001139936.1	RAB6A, member RAS oncogene family (rab6a)	0.285263	0.165854	-0.0285128	0.0596865	-0.0740535	0.134357	0.239394	0.0416269	0.00212447	-0.115054	0.115167	0.0986654	-0.275662	-0.326399	-0.296067	-0.0263929
Ssa#NM_001139937.1	Ubiquitin-conjugating enzyme E2 R2 (ub2r2)	0.259375	0.294179	0.293798	0.161259	-0.0521782	-0.372703	0.107627	-0.0891995	-0.322062	0.482547	-0.317394	-0.0210076	0.186887	-0.494787	0.0831891	-0.199531
Ssa#NM_001139939.1	excision repair cross-complementing rodent repair deficiency, complementation group 2 (ercc2)	0.0465394	0.131198	0.197715	0.0340699	0.155561	-0.00980193	-0.153394	-0.0205002	-0.0195643	0.0852616	-0.287639	-0.0364179	-0.00617313	-0.255564	0.106883	0.0318297
Ssa#NM_001139940.1	Cytosolic purine 5-nucleotidase (5ntc)	-0.575579	-0.895722	1.03743	1.31013	0.951552	-1.10681	-0.614003	1.20128	0.517854	0.963531	-0.916332	-0.795738	-0.971072	-0.289176	0.614993	-0.432327
Ssa#NM_001139941.1	Angiopoietin-related protein 4 (angl4)	-0.0777879	1.11636	0.0123916	0.6739	0.270965	-0.50996	0.356861	0.510673	0.306471	0.043698	-0.349631	-0.778429	-0.318138	-0.606413	-0.44846	-0.202504
Ssa#NM_001139944.1	gremlin 2, cysteine knot superfamily (grem2)	-0.207805	0.11908	-0.13475	-0.0116971	-0.0992828	0.0439214	-0.0211936	-0.016805	0.0695514	0.124556	-0.12668	-0.11636		0.199961	0.189879	-0.0123758
Ssa#NM_001139945.1	FK506 binding protein 8 (fkbp8)	0.0615995	0.0120802	-0.0282643	0.139738	0.148623	0.0657316	-0.0192765	-0.0258632	-0.194261	-0.0179589	0.0690502	-0.221797	0.251709	-0.255435	-0.0618873	0.0762092
Ssa#NM_001139949.1	Acetyl-CoA acetyltransferase, cytosolic (thic)	0.0130445	-0.0476449	-0.0296675	-0.0645383	-0.0570241	0.0808389	-0.0150118	0.00586093	0.0395671	-0.0189103	0.0650728	0.13024	-0.0534926	-0.0881821	-0.0295217	0.0693686
Ssa#NM_001139950.1	Gap junction beta-1 protein (cxb1)	-0.047183	-0.0823482	0.259365	0.108251	-0.0974402	0.0681177	0.00878028	-0.0365351	0.138293	0.0199712	-0.00871552	-0.221452	0.0369846	-0.0292558	-0.0576717	-0.0591605
Ssa#NM_001139951.1	phosphatase 1 regulatory subunit 12C (pp12c)	0.174071	0.258927	-0.187089	-0.249291	-0.358727	0.541401	0.261433	-0.219682	-0.219193	-0.157903	0.14547	0.216227	0.207303	-0.309641	-0.0332839	-0.0700168
Ssa#NM_001139952.1	carboxypeptidase, vitellogenic-like (cpvl)	-0.260796	0.265104	-0.127401	-0.19335	0.0379313	-0.276922	-0.0154712	-0.179649	0.19539	-0.232173	0.57681	0.119221	0.454671	-0.71727	-0.175605	0.529514
Ssa#NM_001139953.1	retinoblastoma binding protein 6 (rbbp6)	0.100898	0.0382438	0.0403221	0.0576481	-0.0310731	-0.209837	0.0661701	-0.104106	-0.215593	0.225669	-0.00435701	-0.0588145	0.116398	-0.27922	0.122936	0.134712
Ssa#NM_001139956.1	DnaJ homolog subfamily C member 7 (dnjc7)	-0.0182296	-0.244827	0.276458	0.128289	0.0855439	-0.169916	-0.213848	0.29233	-0.046782	0.0788129	0.449414	0.0179596	-0.131521	-0.0386375	-0.340496	-0.124549
Ssa#NM_001139957.1	Carbohydrate sulfotransferase 10 (chsta)	0.0931894	0.0240644	-0.119235	-0.0165079	0.0222614	-0.107998	-0.0367461	-0.0267862	0.114985	0.0663209	-0.0387635	0.0571099	0.0545169	-0.100327	0.0273843	-0.0134702
Ssa#NM_001139958.1	cell division cycle 27 (cdc27)	0.0303745	-0.0340722	0.186659	-0.0260538	-0.121322	0.0306786	0.112086	0.108335	-0.0578651	-0.119721	0.107353	0.0501665	-0.0880275	-0.110052	-0.0967475	0.0282107
Ssa#NM_001139959.1	HEXIM protein (hexim)	0.0824759	-0.0468317	0.0190133	0.0880247	-0.00187094	-0.102863	0.0365107	-0.142454		0.0499032	-0.0624232	-0.0175686	0.140841	-0.0908656	0.025319	0.0227886
Ssa#NM_001139960.1	Junction plakoglobin (plak)	-0.125145	0.25763	0.0137512	-0.194933	-0.431025	-0.380966	-0.37695	-0.296232	0.106775	-0.148831	0.986811	0.1214	0.21446	-0.469236	-0.13127	0.853756
Ssa#NM_001139962.1	ets variant gene 6 (TEL oncogene) (etv6)	-0.109994	0.298805	-0.133397	-0.350605	-0.174029	0.433259	-0.0351672	-0.0548178	0.119138	-0.306333	0.127959	0.205346	0.0998073	-0.0312478	-0.0417128	-0.0470139
Ssa#NM_001139964.1	low density lipoprotein receptor adapter protein 1-B (arhb)	-0.0289566	0.0660326	-0.0442767	-0.0817011	-0.239104	0.233991	0.00914628	-0.200867	-0.104556	-0.113832	-0.0433585	0.214256	0.393855	-0.337103	0.0473075	0.229166
Ssa#NM_001139966.1	cyclin G2 (ccng2)	-0.108737	0.00891641	0.0249026	-0.0931822	0.0035555	0.0601217	-0.0440079	-0.00797836	-0.0406861	0.0050831	0.0394666	-0.0116813		-0.00398344	0.0850026	0.083208
Ssa#NM_001139967.1	ATP-dependent DNA helicase 2 subunit 1 (ku70)	0.176597	0.26615	-0.658712	-0.760336	-0.630891	1.10641	0.597599	-0.672974	-0.119703	-0.19416	0.0353439	0.961342	0.426862	-0.753051	-0.132046	0.351562
Ssa#NM_001139968.1	Serpin H1 (serph)	-0.132203	-0.136631	0.150691	-0.0577953	0.0508555	-0.359249	-0.267062	0.02031	0.0137631	0.200286	0.112103	-0.308092	0.0614688	0.0924196	0.0858419	0.473295
Ssa#NM_001139969.1	N-acetyltransferase ESCO1 (esco1)	0.197271	-0.0240504	-0.31187	-0.413757	-0.294672	0.508653	0.440791	-0.26819	-0.172563	-0.282907	0.13249	0.481424	0.415307	-0.429135	0.0281866	-0.0069739
Ssa#NM_001139970.1	LanC-like protein 2 (lanc2)	0.160468	0.102326	-0.3061	-0.0341153	-0.00174049	-0.0133615	0.132989	-0.0535064	-0.0153064	-0.0445736	0.0867737	0.259468	-0.00762279	-0.208766	0.0846005	-0.141535
Ssa#NM_001139971.1	Transforming growth factor beta-1-induced transcript 1 protein (tgfi1)	-0.0875852	0.113622	0.335979	0.107302	-0.00189022	-0.317527	0.0182424	0.513363	0.0171377	0.419586	-0.384764	-0.260499	-0.411732	-0.380992	0.206008	0.113752
Ssa#NM_001139973.1	Vacuolar protein sorting-associated protein 26B-B (v26bb)	0.10963	0.0758619	0.264094	-0.0322977	-0.07245	0.115693	-0.0622209	0.0434206	0.0431691	-0.409062	0.0027689	0.0837536	0.196478	-0.209411	-0.146138	-0.00329146
Ssa#NM_001139975.1	aspartyl aminopeptidase (dnpep)	-0.133174	0.112461	-0.246997	-0.243877	-0.225408	0.278982	0.176577	-0.0449245	-0.15418	-0.352979	-0.104989	0.494895	0.425368	-0.352896	-0.0340171	0.405154
Ssa#NM_001139976.1	Alkaline phosphatase (ppb)	-0.13704	-0.104157	-0.118892	-0.258495	-0.18371	-0.027427	-0.0530352	-0.217363	-0.0204101	-0.302714	0.0361385	0.51755	0.87689	-0.169302	-0.159525	0.321496
Ssa#NM_001139977.1	CEF-10 (cef10)	-0.186515	0.13135	0.029381	-0.296339	-0.320775	-0.0927069	0.221936	-0.0765868	0.0224365	-0.186885	0.120646	-0.158358	0.33436	-0.254969	0.327147	0.385884
Ssa#NM_001139978.1	FUS-interacting serine-arginine-rich protein 1 (fusip)	-0.0992117	0.438013	0.253861	0.198549	-0.0441315	-0.067927	0.226562	0.329908	-0.179609	0.202736	-0.309154	-0.0812701	-0.327124	-0.537376	0.000163144	-0.00398746
Ssa#NM_001139979.1	kelch-like 6 (Drosophila) (klhl6)	-0.0198792	0.194681	-0.522053	-0.422333	-0.281771	0.516775	0.564702	-0.248566	-0.250502	-0.373404	0.0547464	0.8803	0.14611	-0.266823	-0.159051	0.187065
Ssa#NM_001139980.1	Acyl-CoA desaturase (acod)	0.00790697	0.0173114	0.167527	0.136214	-0.00944773	-0.204109	-0.206883	0.170863	-0.0155273	0.129037	-0.100824	-0.0900503	-0.0725295	0.268792	-0.136362	-0.0619186
Ssa#NM_001139981.1	peroxisome biogenesis factor 10 (pex10)	-5.30319e-05	-0.0401043	0.162312	0.00231827	-0.100565	-0.0338548	-0.0490193	0.00965112	0.00687713	-0.0373973	0.0396126	0.114769	-0.0166768	-0.0323808	0.0367974	-0.0622855
Ssa#NM_001139982.1	Interferon regulatory factor 4 (irf4)	0.124742	0.172038	-0.121386	-0.10925	0.00317946	-0.129597	0.161028	0.0620813	-0.241755	0.86429	-0.366445	-0.142868	-0.17653	0.0674758	-0.133465	-0.0335354
Ssa#NM_001139983.1	cullin 4B (cul4b)	-0.122466	0.00223186	0.138223	-0.0222347	-0.098649	0.0408423	0.193625	0.158473	-0.109134	0.0654365	-0.118356	0.0106506	-0.0586051	-0.156477	-0.0320427	0.108483
Ssa#NM_001139984.1	Amiloride-sensitive cation channel 2, neuronal (accn2)	-0.0708983	-0.0677358	0.0454963	-0.37446	-0.00776934	-0.0769998	0.121169	-0.156866	-0.252129	-0.254252	0.221659	0.463516	0.755644	-0.243463	-0.190805	0.0878902
Ssa#NM_001139985.1	RanBP-type and C3HC4-type zinc finger-containing protein 1 (ub7i3)	-0.0372408	0.0677502	-0.109193	-0.0948351	0.074787	0.0163264	-0.0260983	-0.0179478	0.0268465	-0.0367531	0.0779455	0.166705	-0.0666298	-0.103014	-0.0621947	0.123547
Ssa#NM_001139986.1	LIM domain transcription factor LMO4.1 (lmo41)	0.0118988	0.0508089	-0.0139007	-0.0435462	0.0443933	-0.0525567	-0.00474798	-0.0457703	-0.105503	-0.196403	-0.108127	0.0786716	0.130185	0.0637583	-0.0619444	0.252782
Ssa#NM_001139987.1	Presenilin-2 (psn2)	-0.0752255	0.159195	0.0411826	0.0204747	-0.10392	0.0351708	-0.130866	-0.0573129	0.0407506	0.00399051	0.0472614	0.00540694	-0.00971009	-0.000352593	0.0144036	0.00955084
Ssa#NM_001139988.1	fucosyltransferase 11 (alpha (1,3) fucosyltransferase) (fut11)	0.155536	0.175151	0.0801558	0.242201	-0.00515769	0.170619	-0.0535396	0.091141	0.0309172	0.00905309	-0.271687	-0.107818	-0.0629851	-0.211981	-0.0944592	-0.147145
Ssa#NM_001139989.1	acid phosphatase-like 2 (acpl2)	-0.0343742	0.00258366	0.1065	-0.0429784	-0.024214	-0.0435073	0.0323899	-0.0185309		0.170463		0.00691706		-0.129735	-0.0121456	-0.0133677
Ssa#NM_001139991.1	ADP-ribosylation factor-related protein 1 (arfrp)	-0.0914445	-0.0830695	0.0776413	-0.0923985	0.11991	0.01859	-0.0381106	0.0552324	-0.102325	0.0362429	0.113808	0.0821021	-0.0232535	-0.142593	0.0560363	0.013633
Ssa#NM_001139992.1	Para-nitrobenzyl esterase (pnba)	-0.139383	0.172151	-0.0289633	0.123672	0.17632	-0.233868	-0.0412492	0.062533	-0.241266	0.201265	-0.407049	0.376932	0.0903021	-0.112709	-0.0133913	0.0147067
Ssa#NM_001139993.1	Cystathionine gamma-lyase (cgl)	0.398339	0.280627	-0.272827	0.0425495	-0.151256	-0.160601	0.227282	-0.372309	-0.0175725	-0.674817	0.623253	0.25441	0.342608	-0.783915	-0.176485	0.440717
Ssa#NM_001139996.1	Ubiquitin-conjugating enzyme E2 J1 (ub2j1)	-0.0217018	0.0570692	0.0401459	0.129981	0.0874258	-0.123256	-0.185134	0.10843	0.103384	0.166562	-0.240039	0.0476684	-0.00712161	-0.0403947	-0.201206	0.0781832
Ssa#NM_001139998.1	v-ets erythroblastosis virus E26 oncogene like (avian) (erg)	0.84765	0.245214	0.0742516	0.123814	0.197131	0.615736	0.454898	0.0491829	-0.0952842	-0.451501	-0.742227	-0.100263	-0.130598	-0.720777	-0.359623	-0.00760228
Ssa#NM_001139999.1	connective tissue growth factor (ctgf)	-0.588425	0.175339	0.0675427	-0.0636062	-0.193186	-0.515209	-0.247083	0.850594	0.33638	0.181867	0.545528	-0.655686	-0.325776	-0.32255	0.557292	0.196972
Ssa#NM_001140000.1	Aquaporin-1 (aqp1)	-0.0472524	-0.135209	-0.293577	0.0781061	-0.103556	-0.360513	-0.0810761	-0.143553		0.378268	0.00798635	0.169351	0.0563201	0.351326	0.109297	0.0140813
Ssa#NM_001140001.1	monoglyceride lipase (mgll)		-0.235199	-0.360262	-0.402384	-0.290098		-0.215328	-0.253724	0.376758	-0.161881	0.719515	0.366633	0.540209	-0.211738	-0.200201	0.327697
Ssa#NM_001140002.1	integrin linked kinase (ilk)	-0.114372	0.273918	-0.102279	-0.122985	0.143745	-0.25519	-0.30438	0.27079	0.270481	0.255654	-0.18195	-0.0226632	-0.314247	-0.112833	0.265104	0.0512106
Ssa#NM_001140003.1	Vacuolar proton pump subunit H (vath)	0.0899169	-0.0500524	0.284408	-0.053357	0.0554582	-0.354657	-0.30988	0.211562	-0.0327945	-0.163033	0.0234814	0.315005	-0.0734797	-0.259619	-0.0278844	0.344923
Ssa#NM_001140004.1	penta-EF-hand domain containing 1 (pef1)	0.168083	0.187308	0.0580658	0.12577	-0.0554126	0.105285	0.158402	0.0383438	-0.371259	-0.00946657	0.323403	-0.128533	-0.0686184	-0.516232	-0.192954	0.17781
Ssa#NM_001140005.1	nucleoporin like 2 (nupl2)	0.138436	0.0926858	-0.147816	-0.097265	-0.117044	0.0927778	-0.0550157	-0.118861	-0.167086	-0.0696472	0.215309	0.0453147	0.2124	-0.101027	0.144205	-0.067365
Ssa#NM_001140010.1	T-complex protein 1 subunit delta (tcpd)	0.425213	0.184998	-0.21723	-0.00688366	-0.65056	1.1157	0.72067	0.0909766	-0.139122	-0.180023	0.0757842	0.298471	0.244953	-1.68867	-0.27744	0.00317194
Ssa#NM_001140011.1	galactokinase 2 (galk2)	0.0279498	0.0309472	-0.0135633	-0.201293	-0.183288	0.179218	0.0452618	-0.211459	-0.121875	-0.240006	0.26887	0.187135	0.181075	-0.00321127	0.00773367	0.0465011
Ssa#NM_001140013.1	Rhombotin-2 (rbtn2)	0.136035	-0.238153	-0.00722435	0.0967328	0.0882488	-0.203594	0.24718	0.0853967	0.105724	-0.0711443	-0.210304	0.30222	0.0969388	-0.368369	-0.00339655	-0.0562889
Ssa#NM_001140014.1	FK506-binding protein 1A (fkb1a)	0.118904	0.116162	-0.147555	-0.0336246	-0.0860475	-0.0210748	0.145684	0.0727861	-0.119662	-0.128171	0.0557117	0.0225593	0.110241	-0.170128	0.00444233	0.0597744
Ssa#NM_001140015.1	Zinc finger protein 576 (zn576)	0.185365	0.190578	-0.0561776	0.104159	-0.146294	0.619875	0.682523	-0.0145461	-0.307074	-0.318897	0.435052	0.247287	0.0071372	-1.41635	-0.118208	-0.0944386
Ssa#NM_001140018.1	sorting nexin 9 (snx9)	0.269514	0.188157	0.571288	0.0669761	0.0129898	-0.428747	-0.502292	0.15126	0.0907831	-0.166091	0.0633131	-0.0725115	0.100722	-0.290609	-0.10728	0.0525263
Ssa#NM_001140019.1	Heterogeneous nuclear ribonucleoprotein L-like (hnrll)	-0.0181854	0.149919	-0.315745	-0.0349689	-0.266587	0.308425	-0.00441623	-0.24688	0.0916076	-0.309775	0.00986284	0.457578	0.345035	-0.116452	-0.144262	0.0948476
Ssa#NM_001140020.1	Transmembrane protein 163 (tm163)	0.121994	-0.0506365	-0.402049	-0.406207	-0.442161	0.599498	0.367315	-0.334039	-0.184993	-0.243059	0.0680417	0.666607	0.277934	0.0728046	-0.0751813	-0.0358639
Ssa#NM_001140021.1	RILP-like protein 1 (ripl1)	0.114128	0.00613089	-0.0855927	0.167635	-0.0814869	-0.187353	0.0646749	0.0503448	-0.0263113	0.0880009	-0.0572226	-0.0441051	-0.0622719	-0.00821331	-0.00587561	0.0675193
Ssa#NM_001140022.1	Hypoxia-inducible factor 1 alpha (hif1a)	0.0139333	-0.000226444	-0.111433	-0.0938815	0.0633248	0.110626	-0.0170174	0.0338968	-0.0243694	-0.0411756	-0.112116	0.208853	0.0291104	-0.162828	-0.0228692	0.126172
Ssa#NM_001140023.1	Ribonucleoside-diphosphate reductase subunit M2 (rir2)	0.235787	-0.123624	-1.09585	-0.974248	-0.910168	1.61607	-0.09799	-0.966348	-0.288704	-0.734625	0.162682	1.98	0.790492	-0.767633	0.126013	1.04814
Ssa#NM_001140024.1	Nucleolar protein 5 (nol5)	0.549498	0.278095	-0.32431	-0.425328	-0.492243	0.977468	0.842423	-0.0740117	-0.238262	-0.61539	0.450061	0.340667	0.282547	-1.47907	-0.257073	0.184928
Ssa#NM_001140025.1	TM2 domain-containing protein 2 (tm2d2)	-0.159231	0.234915	-0.352071	0.0569548	0.142653	-0.0570389	0.0660437	-0.00718103	0.133948	-0.0265039	-0.053446	0.0588479	-0.152816	-0.186365	0.121088	0.1802
Ssa#NM_001140027.1	Far upstream element-binding protein 3 (fubp3)	-0.1055	0.0740747	-0.308683	0.0171569	-0.077232	0.379142	0.151986	-0.0958324	0.0984041	0.0100528	0.0630824	0.142552	0.0636938	-0.492453	0.0245118	0.0550419
Ssa#NM_001140029.1	ilvB (bacterial acetolactate synthase)-like (ilvbl)	-0.0105246	-0.0658681	-0.132059	-0.167301	-0.207945	0.00376941	0.00135331	-0.246928	0.0532565	-0.117351	0.237682	0.19107	0.376834	-0.2688	0.0216078	0.331203
Ssa#NM_001140031.1	MIC1 protein (mic1)	0.0436431	-0.0869556	-0.150651	-0.105471	-0.108601	0.0350446	0.00966945	0.0660957	-0.0726684	0.0758681	-0.0612465	-0.00314115	-0.0535318	0.201774	0.0937541	0.116418
Ssa#NM_001140032.1	polypyrimidine tract binding protein 2 (ptbp2)	-0.0606515	-0.112869	-0.465915	-0.175147	-0.284124	0.726092	0.134022	-0.0826805	-0.126224	0.0473323	-0.153611	0.635461	0.0957798	-0.332025	-0.114571	0.269133
Ssa#NM_001140033.1	RAB2A, member RAS oncogene family (rab2a)	0.0122491	0.315925	0.0606817	-0.0598605	-0.249516	0.204522	-0.056036	0.0716587	0.0519529	-0.0958022	-0.153805	0.0536993	0.302771	-0.246905	-0.0107687	-0.200764
Ssa#NM_001140034.1	E3 ubiquitin-protein ligase MARCH5 (marh5)	-0.0620874	0.00637485	0.264686	0.156035	0.206919	-0.203521	-0.141331	0.41323	0.0939678	0.232259	-0.286084	-0.177916	-0.307445	-0.275564	0.128391	-0.0479087
Ssa#NM_001140035.1	phospholipase A1 member A (pla1a)	0.0285482	-0.0504444	-0.105875	-0.109857	0.110695	0.0508053	-0.102256	-0.0919586	0.0190365	0.0992184	-0.131913	0.0918058	0.138523	0.0593382	-0.0249591	0.0192916
Ssa#NM_001140037.1	Programmed cell death protein 4 (pdcd4)	-0.0246535	0.000425104	-0.0985465	0.0122862	-0.0307808	-0.155884	0.0282251	-0.15288	0.135636	0.273303	-0.29222	-0.0596282	0.118462	0.0766708	0.175667	-0.00608045
Ssa#NM_001140039.1	FYN-binding protein (fyb)	-0.58403	0.703246	-0.687801	-0.610307	-0.134712	0.360604	-0.145892	-0.643559	0.165914	-0.354778	0.102995	0.962323	0.862213	-0.421116	-0.0347546	0.459655
Ssa#NM_001140040.1	Y+L amino acid transporter 1 (ylat1)	0.430081	0.532629	0.445799	0.508481	-0.0516603	0.00994647	0.399855	0.354056	0.357091	-0.303447	-0.020741	-0.880796	-0.375407	-0.657153	-0.498999	-0.249736
Ssa#NM_001140041.1	Yip1 domain family, member 3 (yipf3)	-0.0243168	0.159435	-0.183176	0.0290272	-0.00272084	-0.0560051	0.0946191	0.123575	0.0553897	-0.118434	-0.0367809	-0.0194871		-0.0568438	0.0122326	0.0234862
Ssa#NM_001140042.1	Insulin-induced gene 2 protein (insi2)	0.0268378	0.00825352	-0.17307	0.173093	0.219557	0.0270842	-0.0586607	0.105206	-0.0606658	-0.0632452	-0.0190914	-0.0857035	-0.0112418	-0.180828	0.119652	-0.0271784
Ssa#NM_001140043.1	translocation associated membrane protein 2 (tram2)	-0.138075	0.298789	0.405149	0.216768	0.0445245	-0.259426	0.263274	0.256743	-0.120678	-0.0249422	-0.10549	-0.15442	-0.25803	-0.252126	-0.198055	0.0259953
Ssa#NM_001140045.1	Guanine nucleotide-binding protein GI/GS/GO subunit gamma-12 (gbg12)	-0.533993	0.00779859	0.415304	-0.0240907	-0.587923	-0.199336	0.149539	0.128877	0.413474	0.388982	0.272107	-0.050966	-0.160542	-0.0792785	0.144052	-0.284003
Ssa#NM_001140047.1	Granulins (grn)	0.032129	0.0797347	-0.17075	-0.00210363	0.201217	-0.15896	0.287173	0.0162266	0.0887407	0.102059	0.015359	0.232847	-0.306946	-0.387483	-0.205493	0.176253
Ssa#NM_001140049.1	dyskeratosis congenita 1, dyskerin (dkc1)	-0.307928	0.0213543	-0.171712	0.209267	-0.191299	0.834469	0.541381	0.0369331	-0.508008	-0.253076	0.297494	0.469242	-0.348844	-0.428082	-0.244076	0.0428782
Ssa#NM_001140050.1	MAP7 domain-containing protein 1 (ma7d1)	0.0157811	0.0222847	-0.119331	0.0455748	0.0317514	-0.242327	-0.31297	0.201165	0.0396148	-0.130371	0.0175574	-0.410832	-0.16621	1.01318	-0.010986	0.00611371
Ssa#NM_001140051.1	Endoplasmic reticulum-Golgi intermediate compartment protein 2 (ergi2)	0.326841	0.168436	0.0924483	0.0812903	-0.02772	0.0786953	0.101953	0.0294764	0.00651577	-0.18573	-0.222319	0.0314355	-0.0697054	-0.373011	0.0328024	-0.07141
Ssa#NM_001140052.1	DnaJ homolog subfamily B member 1 (dnjb1)	0.312618	0.0924822	-0.0645714	-0.135657	-0.138243	0.572791	0.242854	-0.304874	-0.0114024	-0.146321	-0.171138	0.0432067	0.340525	-0.542556	0.0325659	-0.122282
Ssa#NM_001140053.1	APAF1 interacting protein (apip)	-0.119633	-0.00423885	-0.075864	0.0437143	0.0708262	-0.100024	0.123897	0.0489552	-0.0152278	0.0599328	-0.0648144	0.0503273		0.0195111	-0.0677261	0.0303646
Ssa#NM_001140054.1	serine/threonine kinase 16 (stk16)	0.0184167	0.0683693	-0.00147181	0.0164007	0.0185377	-0.0279537	0.0185417	0.00538867	-0.0640086	-0.121393	0.147397	0.122065	0.036327	-0.165804	-0.0351214	-0.0356913
Ssa#NM_001140055.1	Dual specificity protein kinase CLK4 (clk4)	0.025872	0.150664	-0.119461	0.156343	-0.0352631	-0.0851306	-0.139614	0.0948924	-0.123398	0.162151	-0.0933892	-0.00202256	-0.197925	-0.00728926	0.119824	0.0937474
Ssa#NM_001140056.1	Poly polymerase 12 (prp12)	-0.131585	0.179646	0.0229164	0.0859668	0.00930571	-0.122544	-0.119718	-0.0246004	0.0689969	0.208195	-0.118712	-0.0164813	-0.0270493	0.0666983	-0.00785574	-0.0731789
Ssa#NM_001140059.1	fibulin 4 (fbln4)	0.198608	0.3646	0.857652	0.243632	0.0624279	-0.625594	-0.348782	-0.105937	0.0455544	-0.219276	0.295725	-0.390822	0.276919	-0.567076	-0.0633531	-0.024277
Ssa#NM_001140060.1	aryl hydrocarbon receptor interacting protein (aip)	0.143927	0.0986558	0.0677348	0.215083	0.0610971	0.0881228	0.238144	0.169892	-0.309842	0.0977658	-0.0473205	0.108531	-0.461788	-0.221593	-0.184188	-0.0642207
Ssa#NM_001140061.1	Transmembrane protein 45B (tm45b)	-0.0386981	0.0363866	0.00914735	0.0263724	-0.0555356	0.0821543	-0.0989808	0.00919288	-0.0148255	-0.0653836	0.0221805	0.00768067	0.0993826	-0.0593458	0.0663185	-0.0260459
Ssa#NM_001140062.1	lumican (lum)	-0.551471	-0.109743	-0.242695	-0.398585	-0.131481	-0.487864	-0.553991	0.0294081	-0.323447	0.920254	-0.011384	0.0933007	0.209014	-0.0186703	0.797631	0.779726
Ssa#NM_001140064.1	Abl interactor 1 (abi1)	-0.0648911	0.674961	0.0154712	0.34071	0.160788	0.181038	0.172133	0.506915	-0.0437361	-0.30708	-0.281221	-0.163973	-0.154503	-0.437003	-0.339383	-0.260227
Ssa#NM_001140065.1	Metaxin-1 (mtx1)	-0.0115365	0.172215	0.106559	-0.0104163	-0.0428227	-0.00137431	-0.0617081	0.087376	-0.000551712	0.00487009	-0.116896	-0.0622996	-0.0281105	-0.0440635	-0.027508	0.0362665
Ssa#NM_001140069.1	Sodium/glucose cotransporter 2 (sc5a2)		-0.451195		-0.69773	-0.62215		-0.635624	-0.667566	0.82975	-0.678149	1.32195	0.391481	0.40852	-0.690457	-0.339439	1.83062
Ssa#NM_001140070.1	Histone-binding protein RBBP4 (rbbp4)	0.271987	-0.0440357	-0.208634	-0.146134	-0.189393	0.51745	0.224557	-0.226483	-0.12921	-0.155972	0.123622	0.32237	0.0722949	-0.251481	-0.257668	0.076725
Ssa#NM_001140071.1	Y-box-binding protein 2-A (ybx2a)	0.259592	0.0733255	-0.293954	-0.0877909	-0.0354661	0.353946	0.0847468	-0.191279	0.0785162	-0.600253	0.845254	0.31688	0.239698	-0.983567	-0.519309	0.45966
Ssa#NM_001140072.1	Secretagogin (segn)	-0.284463	0.110328	0.239978	-0.0723584	-0.235944	-0.0140362	0.122605	0.319004	0.00742584	0.282809	-0.230795	-0.126071	-0.0706069	-0.168598	0.0804259	0.0402993
Ssa#NM_001140073.1	GTP-binding protein era homolog (eral)	0.136124	-0.0451083	0.0254412	0.182981	0.0591982	-0.297528	-0.021318	0.216237	-0.0286095	0.0582286	-0.0687385	0.0884463	-0.332601	0.013261	0.0337602	-0.0197744
Ssa#NM_001140074.1	ATP-binding cassette, sub-family B (MDR/TAP), member 3 (abcb3)	0.0370236	-0.149091	0.0179276	-0.119423	-0.114394	-0.10636	0.138535	-0.0591383	-0.0868819	0.0575175	0.0644785	0.040417	0.157146	-0.0489838	0.0209067	0.15032
Ssa#NM_001140075.1	POU domain class 2-associating factor 1 (obf1)	0.0140302	0.177325	-0.331529	0.0966621	0.0253853	-0.25231	-0.0625052	0.0328369	-0.135518	0.346419	-0.10604	-0.219162	-0.184941	0.31533	0.108258	0.175755
Ssa#NM_001140076.1	CAAX prenyl protease 1 homolog (face1)	0.183238	0.134911	0.117956	-0.0516993	-0.150132	0.189548	0.122102	0.0234059	-0.0744096	-0.0855441	0.0766251	0.0670589	-0.0738727	-0.317963	-0.0412035	-0.12002
Ssa#NM_001140078.1	Alanyl-tRNA synthetase, cytoplasmic (syac)	0.0988658	0.125999	-0.237905	0.038235	0.0201863	0.357748	0.237586	-0.140003	-0.1998	-0.079501	0.202409	0.0485051	0.0148872	-0.259796	-0.297236	0.0698195
Ssa#NM_001140080.1	Enolase-phosphatase E1 (enoph)	-0.0211185	-0.055305	-0.129761	0.104265	-0.098626	0.190676	-0.0332621	-0.0499084	-0.047582	-0.0506119	0.0990753	0.11896	-0.148799	0.16897	-0.0472991	0.000325552
Ssa#NM_001140081.1	Claudin-12 (cld12)	-0.154076	0.00929571	-0.344023	0.0410994	0.0209982		-0.069808	0.0745923	1.24724	-0.137103	-0.157419	-0.0153377	-0.0346916	-0.258809	-0.295309	0.0733462
Ssa#NM_001140082.1	Interferon-induced transmembrane protein 5 (ifm5)	0.000792241	0.0828242	0.0923212	-0.0340295	0.0351058	0.182157	0.0626032	-0.0547904	-0.0202488	0.0298178	-0.0149641	-0.2411	0.0916252	-0.0760892	0.124362	-0.260388
Ssa#NM_001140083.1	GTP-binding protein 6 (gtpb6)	-0.0187971	0.0109793	-0.055114	-0.133612	-0.112013	0.0386166	0.0386904	-0.0528338	0.0872063	0.0720596	-0.0545755	0.0425414	-0.00696407	0.104287	0.0440835	-0.00455599
Ssa#NM_001140084.1	Cap1 CAP, adenylate cyclase-associated protein 1 (cap1)	0.392728	0.877616	-0.46622	-0.415421	-0.459565	1.15624	0.536979	-0.200373	-0.0415055	-0.230316	-0.105512	0.622886	0.275138	-1.73546	-0.244572	0.0373684
Ssa#NM_001140085.1	Fatty acyl-CoA reductase 1 (facr1)	0.53901	0.32738	-0.708801	-0.288221	-0.533982	1.03236	0.581163	-0.405757	-0.0579184	-0.475596	-0.172635	0.546053	0.91599	-1.17942	-0.244266	0.124646
Ssa#NM_001140086.1	Sodium-dependent phosphate transport protein 2A (npt2a)	-0.490401	-0.349143	-0.433517	-0.424792	-0.498021		-0.416536	-0.329074	-0.030602	-0.475153	0.753444	0.628453	0.894415	-0.36376	0.0197864	1.5149
Ssa#NM_001140087.1	tripeptidyl peptidase I (tpp1)	0.292098	0.317287	0.0836555	-0.0809493	-0.186108	0.0748395	-0.0983318	-0.212691	-0.210031	0.0580612	-0.158084	0.0385027	0.372889	-0.469246	-0.00385368	0.181966
Ssa#NM_001140088.1	eukaryotic translation initiation factor 2A (eif2a)	-0.0703325	-0.0395095	-0.106829	0.125232	0.175393	-0.0171623	0.0142799	0.0591076		-0.227396	-0.150505	0.073395	0.048598	0.166954	0.0213385	-0.0725654
Ssa#NM_001140089.1	v-ets erythroblastosis virus E26 oncogene homolog 2 (avian) (ets2)	0.134138	0.112226	-0.210553	-0.00241266	-0.057197	0.649419	0.37732	0.0269704	0.215648	-0.0988397	0.12176	-0.220944	-0.373305	-0.335288	-0.317157	-0.0217879
Ssa#NM_001140091.1	Renin receptor (renr)	0.394271	0.509179	0.0459614	0.105146	-0.244914	0.358163	0.218936	0.200143	-0.132643	-0.167371	-0.498841	-0.0648381	0.0517643	-0.672743	-0.151809	0.0495938
Ssa#NM_001140092.1	Carbohydrate sulfotransferase 2 (chst2)	-0.209549	-0.0472775	0.037433	0.0973092	0.0741154		0.154713	0.0952342	-0.0072577	0.119458	-0.107995	-0.00153302	-0.0263192	-0.041652	-0.114142	-0.0225386
Ssa#NM_001140093.1	Interleukin-4 receptor alpha chain (il4ra)	0.403272	0.248137	0.641501	0.250965	0.524721	-0.354824	-0.126388	0.547086	-0.122077	-0.0558189	-0.349104	-0.330158	-0.360635	-0.244123	-0.29181	-0.380745
Ssa#NM_001140094.1	Nucleosome assembly protein 1-like 1 (np1l1)	0.225303	0.134844	-0.111229	0.0581641	-0.209024	0.028412	0.117343	-0.15307	-0.127198	0.165154	-0.152267	0.0688371	-0.0912358	0.0334423	-0.185797	0.19832
Ssa#NM_001140095.1	Sialic acid synthase (sias)	-0.391531	0.084578	-0.164699	-0.132803	-0.145886	0.362969	0.19419	-0.0981305	0.162636	-0.286575	0.132681	0.127319	0.305437	-0.297768	-0.0622458	0.209833
Ssa#NM_001140096.1	Serine/threonine-protein phosphatase 2B catalytic subunit gamma isoform (pp2bc)	-0.0885451	0.23784	-0.283562	-0.0204019	-0.140307	0.201319	-0.166478	0.227808	-0.0128874	0.234693	-0.0419808	-0.136116	-0.211148	0.0120845	0.114554	0.0731244
Ssa#NM_001140097.1	transglutaminase 1 (K polypeptide epidermal type I, protein-glutamine-gamma-glutamyltransferase) (tgm1)	-0.202071	0.312507	0.923118	0.155755	0.768214	-0.229142	-0.408264	0.889568	0.3504	0.371701	-0.785965	-0.717191	-0.696319	-0.430639	-0.233872	-0.0678025
Ssa#NM_001140098.1	target of EGR1, member 1 (nuclear) (toe1)	0.133395	0.00632557	-0.145107	0.0243131	-0.125754	0.238124	0.197786	-0.0470809	-0.0624016	-0.182076	0.14689	0.115494	0.0929069	-0.260786	-0.0431758	-0.0888539
Ssa#NM_001140099.1	Platelet endothelial cell adhesion molecule (peca1)	0.0074025	0.260514	-0.105743	-0.250351	-0.0864857	-0.416419	-0.247878	-0.0919478	0.0861013	0.488366	-0.185046	-0.0338038	0.0773163	0.1983	0.208915	0.0907563
Ssa#NM_001140100.1	Splicing factor, arginine/serine-rich 16 (sfr16)	0.0464332	0.088914	-0.0100662	-0.0571237	-0.165277	0.0729404	0.0844014	-0.124809	-0.119349	0.17294	-0.0569791	-0.0571092	0.322104	-0.322775	0.146761	-0.0210049
Ssa#NM_001140101.1	Cyclic AMP-dependent transcription factor ATF-4 (atf4)	-0.278597	0.10951	-0.275454	0.314741	-0.187332	0.171392	0.41854	0.267077	0.151651	-0.07831	0.429661	-0.125205	-0.051444	-0.599408	-0.42479	0.157963
Ssa#NM_001140102.1	Aldehyde dehydrogenase family 9 member A1-A (a9a1a)	-0.145388	-0.0431023	0.333558	0.595468	0.48543	-0.540075	-0.254195	0.720303	0.128419	0.0300629	-0.264076	-0.233575	0.03819	-0.596856	-0.0526196	-0.201544
Ssa#NM_001140103.1	Iron/zinc purple acid phosphatase-like protein (papl)	-0.375571	0.0128703	-0.286934	-0.140563	0.00447856	-0.568534	-0.463827	-0.196001	0.264813	0.00150428	0.749948	0.0164606	0.0597253	-0.380663	-0.0811564	1.38345
Ssa#NM_001140105.1	F-actin-capping protein subunit alpha-1 (caza1)	0.117219	0.0103949	0.559181	0.166167	0.0710287	-0.0700494	0.127985	0.287635	-0.233278	-0.0591218	-0.390924	0.12889	-0.309571	-0.159991	0.0660437	-0.311606
Ssa#NM_001140106.1	Tetraspanin-18 (tsn18)	0.00435568	-0.0343303	0.167731	0.00752887	-0.160919	-0.0851914	0.00960628	0.107925		-0.0313547	-0.00560397	-0.180099	0.131793	0.0371351	0.0412809	-0.00985907
Ssa#NM_001140107.1	tyrosine phosphatase type IVA 2 (tp4a2)	-0.313704	0.274436	0.130284	0.156483	-0.172957	-0.225403	0.0337689	-0.0306106	-0.398226	0.102418	0.214756	0.0508074	-0.0356964	-0.122774	0.0838311	0.252586
Ssa#NM_001140108.1	Kelch-like protein 13 (klh13)	-0.476864	0.290572	-0.842984	-0.90006	-0.728689	0.864611	0.394055	-0.657739	-0.0918925	0.289845	-0.0428392	0.849955	0.689883	-0.573942	0.30756	0.628535
Ssa#NM_001140109.1	latexin (lxn)	-0.185982	-0.725148	-0.439893	-1.5496	-0.066148	0.147632	-1.02718	0.417961	0.833641	-0.358597	-0.410698	0.701269	0.641308	0.743226	0.420771	0.85744
Ssa#NM_001140110.1	Solute carrier family 22 member 4 (s22a4)	-0.841666	-0.451566		-0.813212	-0.582055			-0.68964	-0.0908742	-0.665779	1.69431	0.394321	1.35293	-0.699845	-0.264981	1.65807
Ssa#NM_001140111.1	Zinc finger protein 503 (zn503)	0.0145792	0.10482	0.0361777	0.00874951	-0.0545641		0.104817	-0.110335		0.171979	-0.0300346	-0.111144	-0.0672556	-0.077505	0.00168171	0.00803481
Ssa#NM_001140112.1	K1754 protein (k1754)	0.0613871	0.0289564	-0.272407	-0.0505829	-0.0046162	0.115816	0.219485	-0.070468	-0.0844987	-0.0254783	0.0346666	0.160229	-0.0344046	-0.204556	-0.0087248	0.135194
Ssa#NM_001140113.1	Cadherin-17 (cad17)	-1.28514	-0.192108	-0.825197	-1.1989	-1.08373	-1.18032	-1.11017	-1.19665	0.963075	-0.714997	2.58233	1.29838	2.2586	-0.552387	0.203391	2.0338
Ssa#NM_001140114.1	DnaJ homolog subfamily C member 11 (dcj11)	0.272192	0.0101764	0.075748	-0.0945592	-0.227499	0.327368	0.200478	-0.013591	-0.0761073	-0.11002	0.0780252	-0.10971	0.0314092	-0.214816	-0.0394331	-0.109659
Ssa#NM_001140115.1	Ubiquitin-conjugating enzyme E2 R1 (ub2r1)	-0.139333	0.0404106	-0.295066	0.113719	0.188549	0.0304258	-0.156751	0.241516	0.151566	0.166769	-0.157481	-0.00498234	-0.100641	-0.233491	0.0414943	0.113301
Ssa#NM_001140116.1	Lathosterol oxidase (sc5d)	-0.0234432	0.115417	-0.0586733	-0.0764475	-0.00281742	-0.0197331	-0.0200254	0.02448	-0.00938552	-0.174109	0.0556966	0.0942565	0.0997443	-0.057152	-0.0895853	0.141778
Ssa#NM_001140117.1	Glia-derived nexin (gdn)	0.757706	0.17354	0.214283	-0.059323	0.161087	-0.155662	0.0657478	0.0770158	-0.276568	0.195447	-0.370168	-0.129729	0.125102	-0.604955	-0.166519	-0.00700229
Ssa#NM_001140119.1	NADPH dependent diflavin oxidoreductase 1 (ndor1)	-0.0409916	-0.00687039	-0.0348875	-0.0127608	-0.166883	0.0596366	0.183534	-0.0307212	-0.0932038	-0.0697232	0.0133112	0.177485	0.0140604	0.0365726	0.00222013	-0.0307772
Ssa#NM_001140120.1	Leukotriene A-4 hydrolase (lkha4)	1.06354	0.223293	-1.02332	-0.781468	-0.27325	0.413147	0.368579	-0.808344	-0.106064	-0.303795	0.350134	1.11857	0.383309	-0.465043	-0.33687	0.177588
Ssa#NM_001140121.1	immediate early response 2 (ier2)	-0.11895	0.369674	-0.152918	0.0637948	-0.0970623	0.212666	-0.0859033	0.410263	0.106641	0.139118	0.243405	-0.874559	-0.0699796	-0.742717	0.31315	0.283377
Ssa#NM_001140122.1	ER lumen protein retaining receptor 2 (erd22)	0.307411	0.155372	-0.161493	-0.0294896	-0.0555394	0.2286	0.207924	0.00418519	-0.338029	-0.135567	0.236548	0.101849	-0.0690157	-0.331905	-0.177264	0.0564125
Ssa#NM_001140126.1	RUN domain-containing protein 1 (rund1)	-0.0648889	0.0242738	-0.0420455	-0.0147871	-0.108317	0.0969159	-0.0394813	0.0223203	0.0623603	0.0103824	0.0789583	0.0598201	0.0553878	-0.0987178	-0.0853898	0.0432079
Ssa#NM_001140127.1	Zinc finger protein Gfi-1b (gfi1b)	-0.0157257	0.0365274	0.15643	-0.148176	-0.110431		-0.0135584	-0.142523	-0.0982821	0.204558	-0.021336	-0.141354		0.0573919	0.169178	0.0673019
Ssa#NM_001140128.1	UDP-N-acetylglucosamine transporter (s35a3)	0.20541	0.0682972	-0.119039	0.200858	0.163002	0.129496	0.338196	0.0926732	-0.179653	-0.120009	-0.0971409	-0.0703859	-0.0174102	-0.397375	-0.102105	-0.0948159
Ssa#NM_001140129.1	Methyltransferase-like protein 9 (metl9)	0.132828	0.200125	0.0430721	0.0223642	-0.102031	0.0370603	0.099941	-0.0554234	-0.0605905	0.0616128	-0.123232	0.00729642	-0.160653	0.00153689	-0.208005	0.104095
Ssa#NM_001140130.1	prohibitin (phb)	-0.0130561	0.00192319	0.112092	-0.287805	-0.0377214	-0.00734531	0.277072	0.00596289	-0.716867	-0.129814	0.355351	0.479977	-0.0531096	0.244805	-0.118257	-0.11321
Ssa#NM_001140131.1	Septin-7 (sept7)	-0.0616277	0.0314941	0.146332	-0.069479	-0.0323352	-0.23222	0.0556862	0.0993778	-0.0404335	0.201234	-0.221098	-0.110666	-0.14165	-0.0857332	0.265638	0.195481
Ssa#NM_001140133.1	T-complex protein 1 subunit beta (tcpb)	0.356533	0.624692	-0.321087	0.297728	-0.545694	1.22488	0.699878	0.133	-0.0879676	-0.366465	0.157146	0.296664	0.0911037	-2.23168	-0.350813	0.0220767
Ssa#NM_001140134.1	glutamate receptor, ionotropic, N-methyl D-aspartate-associated protein 1 (glutamate binding) (grina)	0.223622	0.202812	0.622062	-0.0280954	-0.134112	-0.38283	0.173816	0.194998	-0.397087	-0.0926638	0.0692118	-0.0926428	0.173719	-0.800827	-0.035099	0.303113
Ssa#NM_001140136.1	DnaJ homolog subfamily B member 6 (dnjb6)	-0.114625	0.0754412	0.0549285	0.0455873	0.0982311	-0.0737581	-0.112216	0.125686	-0.123905	-0.0451038	0.0109417	0.0600162		-0.0253652	0.0328916	-0.00875025
Ssa#NM_001140137.1	interferon-related developmental regulator 1 (ifrd1)	0.0655291	-0.162983	0.282283	0.820936	0.757682	-0.00438158	-0.537817	0.651128	-0.0239032	0.0517088	-0.428474	-0.205668	-0.554137	-0.542325	0.0668341	-0.236407
Ssa#NM_001140138.1	1-acyl-sn-glycerol-3-phosphate acyltransferase gamma (plcc)	-0.503781	0.187188	-0.129987	0.410601	0.016147	0.149788	0.271726	0.347871	0.161277	-0.0816046	0.116881	0.412965	-0.279057	-1.08526	-0.135621	0.140872
Ssa#NM_001140139.1	hepatocyte growth factor a (hgfa)	-0.105925	0.0505139	-0.00665865	-0.0843477	-0.0935534	-0.0575726	-0.0375728	-0.0634387		-0.0457511	0.346649	-0.0700342	0.0569216	-0.0380785	-0.0243675	0.173216
Ssa#NM_001140140.1	AP-2 complex subunit mu-1 (ap2m1)	-0.132732	0.0902624	0.60427	-0.22833	0.207058	0.396157	0.389027	0.114872	-0.105466	-0.317251	-0.0543015	0.191365	-0.048585	-0.425777	-0.468562	-0.212012
Ssa#NM_001140142.1	Unknown	0.201483	-0.074686	-0.132182	-0.275238	-0.0349604	0.453103	0.0280576	-0.0377502	-0.42944	-0.213267	0.14432	0.182162	0.213312	0.140408	-0.112845	-0.0524797
Ssa#NM_001140143.1	Syntaxin-10 (stx10)	-0.00425564	-0.00379923	-0.0138928	0.00387689	0.0197933	-0.013498	-0.0152089		-0.0149882	0.00287133	-0.0026281	0.0101968	-0.00867296	0.0107684	0.0160823	0.0133552
Ssa#NM_001140144.1	Solute carrier family 22 member 6 (s22a6)	-0.701828	-0.524514	-0.803641	-0.752321	-0.627752	-0.763681	-0.873191	-0.944401	0.66256	-0.680878	1.87038	1.15344	2.42741	-0.484465	-0.159098	1.20198
Ssa#NM_001140145.1	Ras-related protein Rab-5A (rab5a)	-0.0223338	0.0327487	0.149361	-0.0699814	-0.126304	-0.0115118	0.16399	-0.174386		0.0957251	0.0643169	-0.0253617		-0.0151448	-0.0754844	0.0143679
Ssa#NM_001140146.1	NEL protein (nel)	0.0280469	0.0131703	-0.0674275	-5.60267e-05	-0.0422416	0.0950652	0.00456137	-0.0823891	0.00450827	0.0483173	0.0475998	0.0146205		-0.0873246	0.0416881	-0.0181386
Ssa#NM_001140147.1	methylthioadenosine phosphorylase (mtap)	0.050687	0.131782	-0.592965	0.161838	-0.0747123	0.0282762	0.608643	0.183108	-0.0131958	0.0690727	-0.00685536	0.0987879	-0.253461	-0.346799	-0.156246	0.11204
Ssa#NM_001140148.1	Nucleophosmin (npm)	0.446254	0.270602	-0.187648	-0.376851	-0.509341	1.02161	-0.220748	0.0798416	-0.596294	-0.406245	0.327457	0.53187	0.0120555	-0.622179	-0.0242904	0.253907
Ssa#NM_001140149.1	Phenylalanyl-tRNA synthetase alpha chain (syfa)	0.0550189	-0.0428697	-0.283417	0.66643	0.132719	0.348732	0.192691	0.151532	-0.162813	0.0123812	0.0321895	-0.224033	0.278902	-0.719697	-0.107766	-0.330003
Ssa#NM_001140150.1	Bifunctional purine biosynthesis protein PURH (pur9)	0.113314	0.091237	-0.985897	-0.466005	-0.922607	1.33961	0.54519	-0.713977	-0.254527	-0.295757	0.508916	1.08579	0.386866	-0.805323	-0.336674	0.709838
Ssa#NM_001140151.1	brain protein I3 (bri3)	0.346181	0.171833	-0.0044049	-0.102751	-0.293105	0.15988	-0.112463	-0.125066	0.0618407	-0.190689	0.0993798	0.1177	0.362118	-0.327168	-0.133525	-0.0297587
Ssa#NM_001140152.1	DNA polymerase subunit alpha B (dpoa2)	0.0988331	-0.123911	-0.350452	-0.110255	-0.201739	0.200759	0.315492	-0.0884766	-0.040674	-0.0799426	0.0165902	0.392239	0.325613	-0.328394	-0.236452	0.210765
Ssa#NM_001140153.1	Polyadenylate-binding protein-interacting protein 2B (pai2b)	0.0255431	-0.151194	0.174191	-0.00584472	-0.0685523	0.105287	0.379708	0.0245817	-0.769325	0.0375295	0.152789	0.352894	0.11838	-0.277651	-0.0789049	-0.0194302
Ssa#NM_001140154.1	B-cell CLL/lymphoma 7b (bcl7b)	0.0669681	-0.00927742	0.0231339	-0.103356	-0.0741217	0.0122007	0.0445596	-0.0146919	-0.077907	-0.0195862	-0.0406934	0.0327952	0.07807	0.0220336	0.102791	-0.0429188
Ssa#NM_001140155.1	Unknown	0.0314567	0.0102428	-0.697859	-0.886062	-0.844265	0.71186	0.445335	-0.527959	0.0647762	-0.00339233	0.351701	1.09265	0.358967	-0.448298	-0.0969895	0.437836
Ssa#NM_001140157.1	tropomyosin 4 (tpm4)	0.275323	0.386523	0.536846	0.19849	0.244767	-0.706722	0.329753	1.13009	-0.0913884	0.178511	-0.801337	-0.818616	-0.85843	-0.356446	0.234662	0.117976
Ssa#NM_001140158.1	Actin-related protein 8 (arp8)	0.068668	0.1806	0.0176068	-0.0763466	-0.175771	0.157958	0.095864	0.092614	-0.190972	0.0191306	0.0172064	0.189857	0.0600305	-0.383397	0.028509	-0.101557
Ssa#NM_001140159.1	Eukaryotic peptide chain release factor GTP-binding subunit ERF3B (erf3b)	0.199209	0.115152	-0.428766	0.198241	0.0471962	0.471391	0.404583	-0.0895444	-0.0923292	-0.167714	0.0186383	0.099822	0.00877621	-0.617208	-0.0422636	-0.125184
Ssa#NM_001140160.1	Calsequestrin-1 (casq1)	0.0499425	-0.172261	0.0596104	0.0852548	-0.0926707	-0.0375767	-0.372672	-0.135275	0.20842	-0.0114923	-0.170966	0.00298977	0.23632	0.200231	0.177706	-0.0275644
Ssa#NM_001140161.1	Importin subunit alpha-2 (ima2)	0.477208	-0.189597	-0.277959	-0.0496866	-0.144369	0.371958	0.614438	-0.145309	-0.463245	-0.405399	0.0839803	0.586013	0.141665	-0.469195	-0.17266	0.0421578
Ssa#NM_001140162.1	Spermine synthase (spsy)	-0.170455	-0.0757624	-0.327014	-0.0086607	-0.139275	0.57406	0.0388755	0.200822	0.0708139	0.135914	-0.237771	0.247923	-0.0927752	-0.249062	-0.0921323	0.124496
Ssa#NM_001140163.1	Integral membrane protein GPR175 (gp175)	0.210795	0.0296134	-0.183549	0.0321909	0.205441	0.00898542	0.179252	0.0636011	0.00436005	-0.014231	-0.0361896	-0.0615767	0.0113927	-0.308626	-0.05799	-0.0834692
Ssa#NM_001140164.1	Dematin (dema)	0.179698	-0.452502	0.353509	0.405012	0.300007	-0.779377	-0.491796	0.415212	0.200908	-0.042103	-0.412189	-0.402253	-0.295539	0.989337	0.214574	-0.182501
Ssa#NM_001140165.1	Vasculin-like protein 1 (gpbl1)	0.199269	0.155081	-0.0915729	-0.0111937	-0.118724	0.0499902	0.0619157	-0.0182075	-0.256642	0.378564	-0.185213	-0.0175102	0.0357126	-0.188866	0.0662882	-0.0588905
Ssa#NM_001140166.1	DNA primase large subunit (pri2)	0.0979847	0.077729	-0.111102	0.0495013	-0.119515	-0.0193377	0.266484	-0.0647391	-0.0248467	0.011044	0.170089	0.0349314	-0.0656156	-0.252548	-0.0815914	0.0315307
Ssa#NM_001140167.1	Interferon-stimulated 20 kDa exonuclease-like 1 (i20l1)	0.375801	0.0485397	0.15278	0.00383904	-0.323301	0.682081	0.423109	0.137331	-0.256493	-0.287985	0.083586	0.0665138	0.171644	-0.723067	-0.393738	-0.160635
Ssa#NM_001140168.1	Heterogeneous nuclear ribonucleoprotein M (hnrpm)	0.149741	0.188061	-0.10192	-0.190094	-0.483293	0.678771	0.350333	0.0480748	-0.191108	-0.210968	0.13048	0.556043	0.14702	-1.25719	-0.0603057	0.246354
Ssa#NM_001140169.1	Interleukin-13 receptor alpha-2 chain (i13r2)	0.373562	0.248778	0.613399	0.320836	0.392318	-0.281561	-0.123209	0.516802	-0.00240963	-0.125645	-0.31524	-0.425328	-0.46601	-0.220974	-0.0602099	-0.445115
Ssa#NM_001140170.1	asparagine synthetase (asns)	-0.240055	-0.14678	-0.114333	0.699573	0.428225	-0.423515	-0.0340867	0.358237	0.160388	0.231739	0.0477736	-0.115943	-0.120594	-0.658612	0.0580077	-0.130025
Ssa#NM_001140171.1	Geranylgeranyl transferase type-2 subunit beta (pgtb)	-0.0623096	-0.0739958	-0.1411	0.110303	-0.0842184	0.159974	-0.0950768	0.0482949	-0.00495462	-0.126504	0.094454	0.00546602	0.0426696	0.0809836	-0.0483975	0.0944104
Ssa#NM_001140173.1	Selenium-binding protein 1 (sbp1)	-0.335128	-0.021837	0.0892771	0.107787	-0.110208	-0.0998475	0.188697	0.404153	0.0144976	-0.103523	0.161927	-0.130986	0.0214132	-0.407903	0.0795941	0.142086
Ssa#NM_001140174.1	Motile sperm domain-containing protein 2 (mspd2)	-0.113819	0.434659	-0.0831254	0.108327	0.242596	-0.237061	0.0987506	0.0925945	0.237048	-0.0546743	-0.18108	-0.196239	-0.28457	-0.238654	-0.0606657	0.235918
Ssa#NM_001140175.1	Apolipoprotein-L3 (apol3)	0.0247836	-0.0549081	-0.0373707	-0.0214658	-0.127434	-0.0109394	0.0292746	-0.150722	0.316735	0.0966127	-0.0712429	0.139343	0.0628411	-0.0133189	0.0172613	-0.19945
Ssa#NM_001140177.1	DEXH (Asp-Glu-X-His) box polypeptide 58 (dhx58)	-0.374993	0.0477835	-0.278274	0.44231	0.253492	-0.213359	0.111852	0.022167	0.158958	0.190742	-0.15807	-0.229656		-0.0273036	-0.0163586	0.0707081
Ssa#NM_001140178.1	utp15, U3 small nucleolar ribonucleoprotein, homolog (utp15)	0.197392	-0.111801	-0.0161678	-0.152864	-0.212624	0.551869	0.340037	-0.0708325	-0.168035	-0.386307	0.138616	0.240118	0.16802	-0.267696	-0.158729	-0.090995
Ssa#NM_001140179.1	Targeting protein for Xklp2 (tpx2)	-0.0361511	-0.241704	-0.286451	-0.0962837	-0.237224	0.469541	0.214108	-0.264838	0.167303	-0.119352	0.174253	0.681389	0.0868189	-0.376683	-0.116729	-0.0180004
Ssa#NM_001140180.1	MCM3 minichromosome maintenance deficient 3 (S. cerevisiae) (mcm3)	0.120665	-0.166856	-0.990939	-0.564823	-0.731922	0.714253	0.734799	-0.594057	-0.146604	-0.223023	0.800284	0.882539	0.418485	-0.531404	-0.0769622	0.355568
Ssa#NM_001140182.1	Lysosomal protective protein (ppgb)	-0.65752	0.630892	0.0317174	0.0651457	-0.0473939	0.140147	0.289994	0.188696	0.317382	0.0230579	0.3402	0.103761	-0.183109	-1.44793	-0.341069	0.546025
Ssa#NM_001140183.1	Eukaryotic translation initiation factor 2 subunit 1 (if2a)	0.211612	-0.0471162	-0.260403	0.10848	-0.0314511	0.163804	0.0953868	0.189785	-0.0322909	-0.148784	-0.0200497	0.070507	-0.125506	-0.153524	0.042857	-0.0633099
Ssa#NM_001140185.1	CDC45-related protein (cc45l)	-0.201616	0.0108155	-0.202022	0.171947	-0.210509	0.0673817	0.069637	-0.0403455	-0.0225543	0.0346735	0.0366308	0.14527	0.132973	-0.00419936	-0.202406	0.214327
Ssa#NM_001140186.1	sugar kinase FLJ10986 homolog (fljxx)	0.0976292	-0.0684109	0.207169	-0.0957891	-0.132644	-0.0387072	-0.00505797	-0.0691521	-0.0692896	-0.0752722	0.124952	-0.0315562	0.175063	-0.0716411	-0.022235	0.0749419
Ssa#NM_001140187.1	SHQ1 homolog (S. cerevisiae) (shq1)	0.181779	-0.0806135	-0.281139	-0.0535854	-0.0184433	0.232321	0.152219	-0.0223327	-0.188233	-0.0613347	0.207567	-0.0518911	0.0224489	-0.135051	0.0703698	0.0259182
Ssa#NM_001140188.1	yippee-like 5 (ypel5)	-0.0973988	0.133309	-0.273408	-0.0536703	0.147936	-0.043108	-0.194016	0.0281697	0.0150404	0.147085	-0.231695	0.111331	0.0689302	-0.185089	0.163674	0.262908
Ssa#NM_001140189.1	Spondin-2 (spon2)	0.00388851	-0.0330979	0.16863	-0.043391	-0.098172		-0.0870413	-0.0326522	0.0812056	0.131762	-0.127289	-0.112609	-0.0700339	-0.0307732	0.257117	-0.00754147
Ssa#NM_001140191.1	DnaJ homolog subfamily A member 1 (dnja1)	0.0280232	-0.0673168	0.0883536	0.156018	0.0771766	0.0852382	0.162955	-0.0496443	-0.214637	0.0249597	0.0446745	-0.138458	0.172592	-0.321603	0.0505883	-0.0989183
Ssa#NM_001140192.1	staufen, RNA binding protein, homolog 1 (Drosophila) (stau1)	-0.0374519	-0.112381	0.0406192	-0.018408	-0.138633	0.263005	-0.10624	0.234368	-0.0318346	0.187446	-0.3431	-0.285668	0.276341	0.313426	0.00936974	-0.250858
Ssa#NM_001140193.1	methyltransferase METT10D (met10)	0.121358	0.116691	-0.264248	-0.0261922	-0.1531	0.193282	0.379946	0.144336	0.00619853	-0.0965185	-0.0780861	0.126764	-0.0180785	-0.360747	-0.0965946	0.00498823
Ssa#NM_001140194.1	NMD3 homolog (S. cerevisiae) (nmd3)	0.16019	0.0802086	-0.500177	-0.128187	-0.290525	0.750464	0.488991	-0.11482	-0.0728517	-0.15428	-0.0267949	0.158289	-0.0550787	-0.341756	-0.0539096	0.100232
Ssa#NM_001140195.1	Ras-related protein Rab-3D (rab3d)	0.00475245	-0.0874102	-0.181642	-0.0605825	0.0372101	0.0609209	-0.0291671	-0.136011	0.207034	-0.0687136	0.0617121	0.23631	0.0624131	-0.0513114	-0.169506	0.113994
Ssa#NM_001140196.1	Transmembrane protein 66 (tmm66)	0.293744	0.300294	-0.102397	-0.0946913	-0.0950751	0.167884	0.0270504	0.0298022	-0.194215	-0.0970709	-0.105438	-0.0101723	0.111454	-0.405746	0.0828387	0.0917407
Ssa#NM_001140198.1	TTD non-photosensitive 1 protein homolog (ttdn1)	-0.0325578	0.0793469		0.0305328	-0.0173943		0.177591	0.0950659	-0.0579938	-0.192243	-0.0209878	0.142109		-0.133013	-0.138276	0.0678199
Ssa#NM_001140199.1	cyclin A2 (ccna2)	-0.0400902	0.0155795	0.0549032	-0.0878516	-0.175198	0.0797766	0.172183	-0.0291191		-0.0271896	-0.000888852	0.0687847	0.0447346	-0.0241818	-0.00217975	-0.0492641
Ssa#NM_001140200.1	14-3-3 protein beta/alpha-2 (143b2)	0.0280812	0.158299	-0.420262	0.0227386	0.127242	0.171947	0.103388	0.0513396	-0.298348	-0.0509021	0.0132863	0.165835	0.116766	-0.147625	-0.000696544	-0.0410869
Ssa#NM_001140201.1	RAD51-associated protein 1 (r51a1)		-0.013605	0.0829666	0.0145973	0.0164265			-0.00571352	0.00600008	-0.0647915	0.0332376	0.0681446		-0.00645152	-0.0983382	-0.0324728
Ssa#NM_001140202.1	rRNA 2-O-methyltransferase fibrillarin (fbrl)	0.134691	-0.121642	-0.350111	-0.186947	-0.190795	1.05902	0.65891	-0.294681	-0.0983801	-0.374799	0.234785	0.430181	-0.187592	-0.699226	-0.309134	0.295718
Ssa#NM_001140203.1	Zinc finger protein SLUG (slug)	-0.096173	0.108303	-0.053391	0.0588788	-0.0515211	-0.0323586	0.0610876	0.168481	0.0320628	-0.033768	-0.128407	-0.00310727	0.0315277	-0.0747186	-0.0399058	0.0530092
Ssa#NM_001140204.1	P2X purinoceptor 4 (p2rx4)	-0.0896889	0.15231		0.114106	-0.0255318	0.119599	-0.0351543	0.0230436	0.00166931	-0.0292268	-0.0452718	0.12146	-0.0666216	-0.189949	-0.047473	-0.00327191
Ssa#NM_001140205.1	Probable aminopeptidase NPEPL1 (pepl1)	-0.0468211	0.214216	-0.6527	-0.244661	-0.565224	0.815973	0.241207	-0.121974	0.0730855	-0.359923	0.525657	0.680838	0.221662	-1.28825	-0.367428	0.874344
Ssa#NM_001140206.1	Cathepsin F (catf)	0.442888	0.510154	0.07542	0.0656452	-0.161698	0.67356	0.306182	0.0172674	-0.197176	-0.461496	-0.000544522	0.30006	-0.0371466	-0.976371	-0.591372	0.0346308
Ssa#NM_001140207.1	ras homolog enriched in brain (rheb)	0.0428341	0.0548335	0.201938	0.0846958	0.0262179	0.000247511	-0.0432325	-0.170795	-0.0759978	0.0162318	0.0743628	0.00471874	-0.264524	-0.137002	0.0687875	0.116686
Ssa#NM_001140208.1	Golgi membrane protein 1 (golm1)	0.161643	0.0435414	-0.191112	-0.161719	-0.153083	-0.139271	-0.163137	-0.171158	-0.0853079	0.145293	0.020229	0.0607501	0.230767	-0.00338644	0.112913	0.293037
Ssa#NM_001140209.1	DR1-associated protein 1 (negative cofactor 2 alpha) (drap1)	-0.0637352	0.0934705	-0.190675	-0.0683512	-0.0178133	0.150547	0.0658309	0.0653802	0.0545362	-0.100781	-0.109526	0.0839409	0.15369	-0.150738	-0.0816039	0.115831
Ssa#NM_001140211.1	Phytanoyl-CoA dioxygenase, peroxisomal (pahx)	-0.172773	-0.141882	-0.0574969	-0.0464722	-0.145258	-0.262017	-0.206635	-0.163932	0.0289271	-0.133283	0.345468	0.709126	0.182393	-0.316042	-0.221759	0.601634
Ssa#NM_001140213.1	protein phosphatase methylesterase 1 (ppme1)	-0.109719	-0.04775	0.00275956	0.258741	0.00937239	-0.00207614	0.00965703	0.202669	0.0475988	-0.090419	0.00566813	-0.095479	0.052879	-0.338892	0.0365214	0.0584692
Ssa#NM_001140214.1	Alanyl-tRNA synthetase domain-containing protein 1 (aasd1)	0.0400442	-0.0215351	-0.121092	-0.0170891	0.0222112	0.0393816	0.0769109	0.0688849	-0.0463491	0.00812668	-0.0403256	0.123296	-0.0922381	-0.100992	-0.0287812	0.0895463
Ssa#NM_001140215.1	Keratin, type II cytoskeletal 8 (k2c8)	0.284232	0.521744	0.540712	0.173788	-0.294096	-0.427417	0.0128389	0.341628	-0.144185	0.169053	0.359322	-0.424641	0.00356358	-1.57185	-0.00515432	0.460463
Ssa#NM_001140217.1	DNA replication complex GINS protein PSF2 (psf2)	0.0251449	0.0218108		-0.0294797	-0.00179015	0.0195016	-0.00408935	0.00209515		-0.0324877	0.0319841	-0.0382251		0.0999341	-0.07044	-0.023959
Ssa#NM_001140218.1	Transmembrane protein 180 (tm180)	-0.0529495	-0.172104	-0.0993596	-0.0131715	-0.00375828	0.238522	-0.0579693	0.0487932	0.0209539	-0.00559827	0.0269272	-0.0900627		-0.0943333	0.121378	0.13273
Ssa#NM_001140219.1	Transmembrane protease, serine 2 (tmps2)	-0.288058	-0.13208	-0.00106613	-0.344971	-0.233082	-0.0700555	-0.232829	-0.196305	0.0971193	-0.285817	0.538693	0.312676	0.28368	0.0952172	-0.143332	0.600207
Ssa#NM_001140221.1	14-3-3 protein eta (1433f)	0.0283553	0.104652	0.195445	-0.170001	-0.442572	0.176707	-0.0837104	-0.385236	-0.385656	-0.332509	0.685395	0.310787	0.265208	-0.284044	-0.185552	0.502734
Ssa#NM_001140222.1	PDZ and LIM domain protein 1 (pdli1)	0.0780646	0.191878	-0.597259	0.00632536	-0.405131	0.439485	0.543516	0.210739	0.318722	-0.226151	0.206184	0.233357	-0.260987	-0.532096	-0.312019	0.105368
Ssa#NM_001140223.1	Protein-lysine 6-oxidase (lyox)	0.109785	0.0082088	-0.235217	-0.173584	0.151687	-0.0965127	0.115908	0.0974382	0.143556	-0.0171786	-0.0932121	0.0674243	-0.143468	-0.275083	0.015325	0.32492
Ssa#NM_001140224.1	Sodium-dependent phosphate transporter 1-A (s20aa)	-0.482174	-0.59979	-0.66124	0.725098	0.110487	-0.933687	-0.583474	-0.0297401	0.3518	-0.469756	1.51847	0.116093	1.07698	-0.751634	-0.504677	1.11724
Ssa#NM_001140225.1	EBV-induced G-protein coupled receptor 2 (ebi2)	0.634588	0.244962	-0.367902	-0.195641	-0.22773	0.393929	0.160456	-0.425004	-0.148384	0.019382	-0.375664	0.00306621	0.312826	-0.563762	0.357074	0.177808
Ssa#NM_001140226.1	syncoilin, intermediate filament protein (sync)	0.403198	0.176724	-0.443284	-0.0745032	-0.276518	0.805848	0.229327	-0.180816	-0.399034	0.316101	-0.0402393	-0.320894	0.279046	-0.844967	0.298449	0.0715564
Ssa#NM_001140227.1	Vacuolar protein sorting-associated protein 37A (vp37a)	-0.0969442	0.42305	-0.141967	0.461967	0.074757	0.132711	-0.505805	0.19932	-0.0977962	0.153362	-0.388941	0.209886	-0.172083	-0.418048	-0.00441888	0.17095
Ssa#NM_001140228.1	DNA-directed RNA polymerase III subunit RPC4 (rpc4)	-0.0534958	0.0207493	0.0918905	0.0230476	-0.103926	-0.000437769	0.0480624	-0.0432466	-0.209006	-0.0812653	0.0957758	-0.00929885	-0.0972851	0.194669	0.1671	-0.0433316
Ssa#NM_001140230.1	Iron-responsive element-binding protein 1 (ireb1)	-0.167522	0.146303	-0.185196	0.0985317	-0.00194419	-0.1169	0.206096	-0.0101005	-0.107143	-0.012656	0.269096	0.0968098	0.0597979	-0.245597	-0.0690486	0.0394749
Ssa#NM_001140231.1	Forkhead box protein C1 (foxc1)	-0.0351987	-0.041768		-0.140336	-0.152107	-0.00321014	-0.0522774	-0.133851	0.0155802	-0.101614	0.252746	-0.0199509	0.351022	-0.146453	-0.186663	0.394079
Ssa#NM_001140232.1	lymphocyte cytosolic protein 2 (lcp2)	-0.0653095	0.201045	-0.0956826	0.0151501	0.029918	-0.0528679	-0.00972634	-0.0505563	-0.00784333	0.0798775	-0.00162226	-0.0567643	-0.0991421	-0.00706543	0.123806	-0.00321647
Ssa#NM_001140233.1	Solute carrier family 25 member 33 (s2533)	0.00194514	0.0717904	-0.0355333	0.172892	0.093018	0.144155	-0.0317956	0.113392	0.107603	-0.0130037	-0.175258	-0.200297	-0.0355278	-0.0499994	-0.227473	0.0640912
Ssa#NM_001140234.1	coatomer protein complex, subunit gamma 2 (copg2)	0.0561812	0.20882	-0.0141866	-0.0696691	-0.0211339	0.27746	-0.0560466	-0.000738047	-0.0292266	0.0226552	-0.216695	0.0905096	-0.0619597	-0.189498	-0.0585594	0.0620892
Ssa#NM_001140235.1	erythropoietin receptor (epor)	-0.996043	-0.323246	0.859184	1.21622	0.937181	-1.81971	-0.187671	0.865441	0.237147	1.04382	-0.644038	-0.735155	-0.498507	-0.0218964	0.657782	-0.590499
Ssa#NM_001140236.1	CG057 protein (cg057)	0.238434	-0.000929681	0.094957	-0.296981	-0.340312	-0.0865053	0.136759	-0.076926	-0.00756388	-0.259313	0.18566	0.375618	0.362157	-0.682815	-0.0494644	0.407225
Ssa#NM_001140237.1	polymerase (DNA directed) iota (poli)	0.00186345	-0.0192865	-0.0787617	0.0633647	-0.0449836	-0.0287653	-0.0248516	-0.00242853		-0.0286507	-0.020625	0.063712		0.00394885	0.056141	0.0593234
Ssa#NM_001140239.1	Methionine aminopeptidase 1 (ampm1)	-0.137962	0.0675448	0.123028	-0.091217	-0.304018	0.175537	0.0868292	-0.0127732	0.0289842	-0.243245	0.0826039	0.241026	0.082874	-0.093104	-0.0484323	0.0423248
Ssa#NM_001140240.1	Adenylosuccinate synthetase isozyme 2 (pura2)	0.406106	0.0581404	-0.182166	-0.0934901	-0.400832	0.687185	0.055623	-0.164179	-0.0131054	-0.212857	0.046994	0.23937	0.131031	-0.401904	-0.0965071	-0.0594076
Ssa#NM_001140241.1	Insulinoma-associated protein 1 (insm1)	0.0140363	-0.0198328	-0.00398228	-0.0795165	-0.0790428	0.0737874	0.0158068	-0.0655539	-0.0270204	0.0739804	0.0531323	0.00198437	0.0913791	-0.11085	0.0986683	-0.036977
Ssa#NM_001140242.1	Uroporphyrinogen decarboxylase (dcup)	-0.214604	-0.17991	-0.293796	0.270001	-0.142214	-0.207074	0.393312	-0.261621	-0.16817	-0.0778019	0.0386791	0.511982	0.469319	-0.217225	-0.0936584	0.17278
Ssa#NM_001140243.1	Solute carrier family 35 member E2 (s35e2)	-0.0145326	-0.0565703	-0.0790205	-0.277975	0.067755	0.0463918	0.0352193	-0.00816532	-0.00354782	0.00187398	0.0682633	0.101795	0.110286	-0.0470596	0.0220167	0.0332704
Ssa#NM_001140244.1	transformer 2 beta homolog (Drosophila) (tra2b)	0.354473	0.275953	-0.0769698	0.0583155	-0.0990074	0.593803	0.209905	0.0264543	-0.23213	-0.000218006	-0.24113	0.305135	-0.00164551	-1.17424	-0.150198	0.151499
Ssa#NM_001140245.1	phosphorylase kinase, gamma 2 (testis) (phkg2)	0.0607305	-0.0609303	-0.272924	0.10156	0.0670987	0.0615135	0.130981	0.0826933	0.0227244	-0.0258238	0.0353339	0.159652	-0.140766	-0.204151	-0.0645658	0.0468736
Ssa#NM_001140246.1	protein phosphatase, Mg2+/Mn2+ dependent, 1H (ppm1h)	0.0664359	0.139641	-0.0141336	0.00855902	-0.0821049	0.0145297	0.105712	0.00130662	-0.0219662	-0.0821689	-0.055784	0.0808317	0.031939	-0.0749197	-0.00262968	-0.115248
Ssa#NM_001140247.1	Unknown	0.166354	-0.141336	0.221804	0.0206586	0.00260983	0.0919775	0.00336485	-0.0485216	-0.110285	0.124924	-0.179922	-0.0314993	-0.00268929	-0.0309943	-0.138685	0.0522431
Ssa#NM_001140248.1	TAF7 RNA polymerase II, TATA box binding protein (TBP)-associated factor (taf7)	0.168864	0.0961499	0.280887	0.144158	-0.0215919	0.331239	0.162455	0.0439385	0.157552	0.0296905	-0.186029	-0.0554972	-0.0314635	-0.886541	0.0378597	-0.27167
Ssa#NM_001140249.1	gamma-glutamyltransferase 1 (ggt1)		-0.11133	-0.0375256	-0.173719	-0.105118	-0.159243	-0.0663716	-0.165639	-0.048694	-0.107294	0.254741	0.0538411	0.393219	0.200593	0.0277753	0.0447683
Ssa#NM_001140250.1	nucleoporin 54 (nup54)	0.29144	0.221693	-0.289397	-0.117457	-0.37253	0.710357	0.436745	-0.119872	-0.368358	-0.403492	0.167279	0.329797	0.36806	-0.831791	-0.142645	0.120172
Ssa#NM_001140251.1	Sugar phosphate exchanger 2 (spx2)	-0.0958066	0.261693	0.0741142	0.0647149	0.0452558	0.0128443	-0.00850823	0.0964661	-0.0230614	-0.196988	0.0277685	0.0142665	0.0300723	-0.0763546	-0.0625106	-0.163967
Ssa#NM_001140253.1	Multiple myeloma tumor-associated protein 2 homolog (mmta2)	0.123895	-0.0286052	0.104255	0.122697	-0.056403	0.0388148	-0.0022418	0.0612346	-0.0377772	-0.103278	-0.125992	0.211719	-0.0355513	-0.297276	0.155481	-0.130972
Ssa#NM_001140254.1	Tumor necrosis factor, alpha-induced protein 2 (tnap2)	-0.0615027	0.0324607	-0.527877	-0.416763	-0.398246	0.633759	0.34766	-0.295563	-0.114826	-0.108343	-0.173065	0.394195	0.794495	-0.385161	0.0985012	0.180275
Ssa#NM_001140256.1	TGF-beta receptor type-2 (tgfr2)	-0.393067	-0.0121411	0.265139	0.0209188	0.182866	-0.119193	0.0493617	0.196572	-0.109969	0.0733158	0.0462773	-0.0307425	-0.107758	-0.0294124	-0.0845401	0.0523722
Ssa#NM_001140259.1	Rho-related GTP-binding protein RhoE (rnd3)	0.208986	0.0893657	0.25107	0.356957	0.408073	-0.20179	0.317251	0.237137	0.0585018	0.0138765	-0.418339	-0.464826	-0.184659	-0.155104	-0.22092	-0.295576
Ssa#NM_001140260.1	Galactocerebrosidase (galc)	0.170793	0.0728822	0.270274	-0.0237909	0.00858391	-0.0567347	0.0537769	-0.10037	-0.0539703	-0.272207	0.280257	-0.0253058	-0.102529	-0.198441	-0.0798302	0.0566139
Ssa#NM_001140263.1	Lissencephaly-1 homolog B (lis1b)	-0.14553	0.441641	0.762153	0.133931	-0.284256	-0.651999	-0.307515	-0.274267	-0.1501	0.276943	-0.428603	0.478545	0.141525	-0.0512217	-0.00100579	0.0597645
Ssa#NM_001140264.1	Coiled-coil domain-containing protein 127 (cc127)	0.0363373	0.0624621	0.0947254	-0.0228593	-0.100944	-0.157216	-0.134451	-0.0412678	-0.00264737	0.0833802	-0.1844	0.0536206	0.096274	-0.148473	0.170567	0.194894
Ssa#NM_001140266.1	glutamine-fructose-6-phosphate transaminase 1 (gfpt1)	0.100948	0.0554385	0.168472	-0.0474101	-0.172763	0.441547	0.217228	-0.06804	-0.0637529	-0.222628	0.132312	-0.00810161	-0.168211	-0.187154	-0.114349	-0.0635362
Ssa#NM_001140268.1	transmembrane emp24 protein transport domain containing 9 (tmed9)	-0.033658	0.047146	-0.108891	-0.250305	-0.391593	0.192015	0.115837	-0.356952	-0.046549	0.502635	0.0662487	0.704271	-0.152795	-0.196444	-0.176376	0.0854137
Ssa#NM_001140270.1	Mps one binder kinase activator-like 1A (mol1a)	0.148314	0.102329	-0.0911314	-0.0412635	0.0123464	0.140599	0.115147	0.0344266	-0.0578284	-0.217272	-0.000729572	-0.124675	0.053415	-0.187177	-0.110669	0.224168
Ssa#NM_001140274.1	Sepiapterin reductase (spre)	0.032026	0.143616	-0.0531562	0.0309402	0.0175307	0.0322724	-0.0534725	0.110395	-0.0554776	0.114575	-0.0139032	-0.0157114	-0.00605356	-0.108356	-0.153233	-0.0219902
Ssa#NM_001140275.1	Pleckstrin homology domain-containing family A member 1 (pkha1)	-0.0259699	-0.0105771	0.267201	-0.242357	-0.333692	-0.334866	-0.136577	-0.00392788	-0.192403	-0.0541283	0.431286	0.125387	0.145698	-0.00521638	0.240294	0.129852
Ssa#NM_001140276.1	Transmembrane protein 25 (tmm25)	-0.00226728	0.0448458	0.0212347	-0.0612571	-0.0307979			-0.0858332		0.0355043	-0.0249258	-0.0151901		0.0835681	0.00232722	0.0327911
Ssa#NM_001140277.1	caspase recruitment domain family, member 9 (card9)	-0.00765833	0.0254945	0.0511773	-0.027561	0.0446609	0.213896	-0.0237462	-0.0463188		-0.0727367	-0.0432661	-0.055365	0.0696025	-0.0205609	-0.0959173	-0.0117005
Ssa#NM_001140278.1	HBS1-like (S. cerevisiae) (hbs1l)	0.305884	0.0386607	0.220989	-0.0718129	-0.0972242	0.209135	0.283871	0.153401	-0.243369	0.0210486	0.0600922	0.0794433	-0.3	-0.296772	-0.215484	-0.147865
Ssa#NM_001140279.1	Thymidine phosphorylase (typh)	0.0451344	0.38228	-0.244157	-0.0296854	-0.132943	-0.0730008	-0.218334	-0.206051	0.249262	0.229894	-0.372733	0.0918389	0.239559	-0.0201321	0.155944	-0.0968753
Ssa#NM_001140280.1	Gap junction beta-6 protein (cxb6)	-0.249766	0.804059	-0.189883	0.80491	0.268038	0.328087	-0.00456125	0.404723	0.661788	0.00068635	-0.611574	-0.49865	-0.671001	-0.597376	-0.407647	-0.0418389
Ssa#NM_001140281.1	RAB14, member RAS oncogene family (rab14)	0.380303	0.135637	0.309687	-0.0139839	-0.104058	0.209338	0.13482	-0.0339208	-0.370743	-0.110648	0.0791597	-0.0851622	0.105719	-0.535206	0.0436807	-0.14462
Ssa#NM_001140282.1	Leucine-rich glioma-inactivated protein 1 (lgi1)	0.00669937	0.0613835	-0.0575146	0.164981	0.151879	0.0302249	-0.127131	0.209208		0.0239345	-0.159171	0.0152395	-0.0672231	-0.108683	-0.0960589	-0.0477653
Ssa#NM_001140283.1	Transmembrane protein 60 (tmm60)	0.177024	0.193697	0.384891	0.149418	0.145614	-0.230099	0.307242	0.104412	-0.643112	0.386062	-0.150186	-0.543971	0.0204151	-0.354663	0.240651	-0.187388
Ssa#NM_001140284.1	Histone-binding protein RBBP7 (rbbp7)	0.430926	0.109711	-0.0345584	-0.209939	-0.325113	0.246291	0.393023	0.0225241	-0.157855	-0.221805	0.135722	0.454618	-0.0581661	-0.609166	-0.0363137	-0.139903
Ssa#NM_001140286.1	UTP--glucose-1-phosphate uridylyltransferase (ugpa)	-0.0663657	0.0743101	-0.0850701	-0.0203494	0.0577791	-0.0625941	-0.0649942	0.181098			-0.175265	0.0912351	0.00994142	-0.0723094	0.116304	0.0162798
Ssa#NM_001140287.1	ribonuclease P 14 subunit (rpp14)	-0.0313775	0.221235	0.0276925	0.00536353	0.0327865	-0.197228	0.0373833	0.0382776	0.0251483	-0.00915702	-0.0130754	0.23719	-0.209349	-0.24691	-0.0522681	0.134288
Ssa#NM_001140289.1	optineurin (optn)	0.0501318	0.480142	-0.0228442	-0.310773	0.0938728	-0.358256	-0.266578	-0.142758	0.15223	0.0773878	0.0822058	-0.345188	0.123068	0.231514	0.0915838	0.0642628
Ssa#NM_001140290.1	Gamma-enolase (enog)	0.0411157	-0.0847187	0.0836622	-0.0254209	-0.0290128	0.01213	0.0610873	0.0294659	-0.036867	-0.0281502	0.0988836	0.0275911	0.0730359	-0.131451	0.0553049	-0.146655
Ssa#NM_001140294.1	Coiled-coil domain-containing protein 53 (ccd53)	-0.0611195	-0.112321	-0.277517	-0.0262715	-0.166334	0.232131	-0.220645	-0.0078317	-0.0537493	0.0289783	0.10073	0.0589149	0.0398463	0.375715	-0.0990417	0.188516
Ssa#NM_001140295.1	UEV and lactate/malate dehyrogenase domains (uevld)	0.0129167	-0.00873867	-0.161804	0.203445	-0.140537	0.0682898	-0.00274817	-0.0141532	-0.0773683	-0.0190475	-0.0785686	0.447266	-0.0274388	-0.197375	-0.0577895	0.0536499
Ssa#NM_001140296.1	cyclin B3 (ccnb3)	0.171042	-0.121509	-0.414851	-0.258997	-0.357344	0.463841	0.471817	-0.284482	-0.0883294	-0.0460409	-0.0754834	0.494965	0.0784413	-0.0491952	0.00487819	0.0112458
Ssa#NM_001140298.1	Probable phosphatase phospho1 (phop1)	0.0512973	-0.197968	-0.141924	-0.112652	-0.223985	-0.0015257	-0.163254	0.12993	-0.112698	-0.0393099	0.0897163	0.376715	0.443638	-0.302832	-0.076402	0.281254
Ssa#NM_001140299.1	Ras-like without CAAX 1 (rit1)	-0.333772	0.112442	-0.0208371	-0.121244	-0.225747	-0.381385	-0.624822	0.196572	0.0733327	0.763781	0.0795047	-0.375202	0.0177963	0.103482	0.460364	0.275738
Ssa#NM_001140300.1	Centaurin-beta-1 (cenb1)	-0.0765125	-0.122963	-0.244391	-0.23666	-0.119348	0.422798	-0.0471173	-0.0371574		0.0559497	-0.00972682	0.355611	-0.00555158	-0.110698	-0.0383895	0.214155
Ssa#NM_001140301.1	glutaredoxin (thioltransferase) (glrx)	-0.321981	0.0893573	-0.50836	-0.394686	-0.144417	0.252027	0.11857	-0.468661	-0.273734	0.0103205	0.158013	0.863557	1.01445	-0.372406	-0.224375	0.202318
Ssa#NM_001140303.1	MAD homolog 4 (Drosophila) (smad4)	-0.13427	-0.00671323	0.034887	-0.032363	-0.037176		0.0949042	0.197455	0.0383655	0.0536703	-0.163743	0.0644789	-0.159537	-0.168664	0.119172	0.0995322
Ssa#NM_001140304.1	Peroxisomal bifunctional enzyme (echp)		-0.0988347	-0.0758277	-0.155833	-0.141634	-0.18657	-0.076144	-0.202948	0.0288174	-0.253557	0.264911	0.280032	0.479811	-0.131028	-0.0596459	0.328451
Ssa#NM_001140305.1	Snurportin-1 (spn1)	-0.312098	0.0584969	-0.0408886	0.0437239	0.108606	0.147057	0.0859484	0.211408	0.41579	-0.202458	-0.0406091	0.030241	-0.34601	-0.153629	-0.138105	0.132523
Ssa#NM_001140306.1	Galectin-8 (leg8)	-0.212187	0.458309	0.0621605	0.0883395	0.236192	-0.528672	0.101733	0.148913	0.218032	0.345926	-0.129358	-0.227418	-0.493905	-0.0468936	-0.0445297	0.0233632
Ssa#NM_001140308.1	Suppressor of IKK-epsilon (sike)	-0.0336404	-0.0356936	0.0862774	-0.0435762	-0.121583		0.0731464	0.163876	-0.0388827	-0.0138202	-0.0209076	0.004852		0.0021717	-0.0108557	-0.0113642
Ssa#NM_001140309.1	Rhomboid domain-containing protein 1 (rhbd1)	-0.256412	-0.525595	-0.0419409	1.56104	1.24923	-0.895015	-0.124568	1.33746	0.445457	0.248485	-0.637648	-0.361486	-0.779566	-0.750566	0.0730432	-0.541907
Ssa#NM_001140310.1	E2F transcription factor 4 (e2f4)	-0.394896	0.106584	-0.0517454	-0.079247	0.0019374	0.258687	0.047576	0.00213226	-0.0112002	0.0161771	-0.0489089	0.375029	0.0451472	-0.205156	0.0293007	-0.0914187
Ssa#NM_001140311.1	CA055 protein (ca055)	-0.0706759	0.124197	0.0457322	-0.132567	-0.0231546	0.318482	0.102601	0.0016707	-0.110625	-0.107806	-0.0800845	0.0774218	-0.0051605	-0.157671	-0.0891134	0.106756
Ssa#NM_001140312.1	N-sulphoglucosamine sulphohydrolase (sphm)	-0.207016	0.232465	-0.0887	-0.0799226	-0.0574246	-0.0715207	-0.0721624	0.0411761	-0.00452156	0.0912509	-0.137757	0.214029	0.106991	-0.244229	0.0469988	0.230343
Ssa#NM_001140313.1	B-cell lymphoma 6 protein homolog (bcl6)	0.211405	0.186837	-0.0830404	0.26112	0.0921655	0.10214	0.0578598	0.250631	-0.199211	-0.12851	-0.176763	-0.0604256	-0.139092	-0.307545	0.0632529	-0.130822
Ssa#NM_001140314.1	copper chaperone for superoxide dismutase (ccs)	0.0414902	-0.0627479	-0.116241	0.0935706	0.232607	-0.0107861	-0.171812	0.12028	0.116197	0.123187	-0.0813565	-0.06926	-0.139685	-0.0295377	-0.138745	0.0928431
Ssa#NM_001140315.1	RNA-binding protein Musashi homolog 2 (msi2h)	-0.0471312	0.0455365	-0.139963	-0.226019	-0.128327	0.0584468	0.0654783	0.0204698	0.107783	0.0871875	-0.0307596	0.0451878	0.0621384	-0.0201562	-0.0163005	0.116428
Ssa#NM_001140318.1	poly (ADP-ribose) polymerase family, member 2 (parp2)	0.259083	0.141616	0.0162262	-0.159774	-0.132931	0.267621	0.00945113	-0.0805745	-0.040001	-0.110518	0.0641457	0.0802434	0.0132993	-0.263349	-0.0324115	-0.0321289
Ssa#NM_001140319.1	Cytosol aminopeptidase (ampl)	-0.00469313	0.013878	-0.205333	0.0385944	-0.0331233	0.227152	0.199012	-0.123067	0.0700247	-0.0880489	-0.0651643	0.346159	-0.0763775	-0.417773	-0.0437083	0.162467
Ssa#NM_001140320.1	Bystin (byst)	-0.0521885	0.0338262	-0.226964	0.270564	-0.155771	0.209216	0.461022	0.222763	-0.00533607	-0.249668	0.110819	0.163872	-0.0919458	-0.366215	-0.283988	-0.0400063
Ssa#NM_001140321.1	RAB10, member RAS oncogene family (rab10)	-0.172574	0.0492876	-0.0754205	-0.0641832	0.0247632	0.228413	0.0892376	0.16701	-0.0474929	-0.111798	-0.18967	0.322861	-0.148608	-0.102954	-0.0139973	0.0451272
Ssa#NM_001140322.1	fibulin 1 (fbln1)	-0.123814	0.0178883	-0.287593	-0.234524	-0.114454	0.499068	0.496549	-0.129242	-0.0509834	-0.337081	-0.0101428	0.363369	0.103309	-0.170902	-0.148597	0.127147
Ssa#NM_001140323.1	Claudin-14 (cld14)		-0.208496	-0.111859	-0.272565	-0.322422		-0.124207	-0.323117		-0.277466	0.506369	0.300633	0.94626	-0.106817	-0.188119	0.181808
Ssa#NM_001140324.1	Methyltransferase-like protein 2 (metl2)	0.155828	0.133157	-0.195188	0.0654064	-0.0405265	0.204443	-0.0942707	0.00104583	-0.11111	-0.14189	-0.0495549	0.222959	-0.050539	-0.32081	0.221113	-6.51488e-05
Ssa#NM_001140325.1	Dr1 (nc2b)	-0.144025	0.0684819	-0.00196783	0.0179677	-0.016058	-0.0221999	0.0184283	0.0743995	0.0120625	-0.0769356	-0.0832884	0.128671	0.114246	-0.16783	-0.0421014	0.12015
Ssa#NM_001140326.1	Monocyte to macrophage differentiation protein (paqrb)	0.322364	0.0287367	0.303675	0.103311	-0.176978	0.118334	-0.38363	-0.0525367	0.0450929	0.141049	-0.335452	-0.0165359	0.107503	-0.241765	-0.00747419	0.0443109
Ssa#NM_001140327.1	DEAD (Asp-Glu-Ala-Asp) box polypeptide 41 (ddx41)	0.21081	-0.0130572	0.0130088	-0.0790004	0.0891192	0.251693	-0.226629	-0.0420066	-0.0454927	0.0227124	-0.112512	0.186835	-0.0300828	-0.298342	-0.105974	0.178917
Ssa#NM_001140328.1	Zinc finger HIT domain-containing protein 4 (znhi4)	-0.0117127	0.0430099	-0.163593	0.0943236	0.0713382		0.0439756	0.0918564	-0.00865266	-0.047423	-0.111317	-0.00454104	-0.0287373	0.0210668	-0.0229999	0.033406
Ssa#NM_001140329.1	Bifunctional 3-phosphoadenosine 5-phosphosulfate synthetase 2 (paps2)	-0.0596136	0.0894797	0.250375	-0.00639843	-0.0388048	-0.0981009	-0.00140633	0.0432984	0.00346617	-0.0472111	0.0752773	-0.00268893	-0.0240926	-0.200374	-0.0234901	0.0402844
Ssa#NM_001140330.1	Inositol-3-phosphate synthase A (ino1a)	0.132932	0.538404	0.1717	0.0475876	-0.0550036	-0.325032	-0.156188	-2.03313e-05	-0.177593	0.186199	-0.194233	-0.188104	0.238546	-0.416414	0.0591282	0.138088
Ssa#NM_001140332.1	ancient ubiquitous protein 1 (aup1)	0.107135	0.0079648	-0.0557516	0.195422	0.0136561	-0.0110049	0.0768798	0.0896036	-0.0161782	-0.0897155	-0.00886918	0.159058	-0.107064	-0.399419	0.0455039	-0.00722229
Ssa#NM_001140333.1	Signal peptide peptidase-like 2B (psl1)	0.265904	0.741599	0.827111	1.05993	0.724505	-0.675227	0.806339	0.916416	0.0573489	0.163994	-0.0291116	-1.10163	-0.659485	-2.71357	-0.203143	-0.180989
Ssa#NM_001140334.1	Pigment epithelium-derived factor (pedf)	-0.126546	-0.212138	-0.0323201	-0.0174065	-0.00693096	0.0504343	-0.0136645	-0.146352	0.0994062	0.0988474	-0.023163	0.198052	0.138152	-0.0969449	0.0213037	0.0692692
Ssa#NM_001140335.1	ChaC, cation transport regulator-like 1 (chac1)	-0.560011	0.22448	-0.293967	0.36383	-0.359073	-0.343366	-0.115575	-0.267402	0.130815	0.625416	1.14438	-0.827926	1.14422	-1.11511	-0.065372	0.314647
Ssa#NM_001140336.1	arginine N-methyltransferase 3 (anm3)	-0.0635891	-0.053422	-0.169304	-0.0108139	-0.0426647	0.19821	0.146207	0.184199		-0.157878	0.0726431	-0.00698006	-0.0294825	0.0204342	-0.121418	0.033859
Ssa#NM_001140337.1	Transcription factor E2F6 (e2f6)	-0.0197869	0.0562746	0.0780392	0.0573569	-0.149541	0.080766	0.167439	-0.00826254	-0.174578	0.0625999	-0.23359	0.196927	-0.0648744	-0.129405	0.137968	-0.0573343
Ssa#NM_001140338.1	Zinc finger protein 214 (zn214)		0.046964	-0.0379921	-0.015079	-0.101028		0.00855812	0.020704		-0.0697097	0.089328	0.03336		0.090534	-0.00191548	-0.0637244
Ssa#NM_001140343.1	sorting nexin 2 (snx2)	-0.0473127	0.14557	0.40399	0.144719	0.104787	-0.146585	-0.0211707	0.510499	-0.167458	-0.0610574	-0.0968443	-0.0229436	-0.10147	-0.482788	-0.142078	-0.0198576
Ssa#NM_001140345.1	Williams-Beuren syndrome chromosomal region 16 protein homolog (wbs16)	-0.124759	-0.0990857	-0.0933977	-0.132712	-0.182621	0.156483	0.313579	-0.0581794	-0.10794	-0.11758	0.0896644	0.47727	0.226945	0.026336	-0.317842	-0.0561585
Ssa#NM_001140346.1	apoptosis inhibitor 5 (api5)	0.0436209	0.0907458	0.0595819	-0.0312172	-0.0820783	0.146621	0.108707	0.0259989	-0.190704	-0.179558	-0.0140459	0.13867	-0.0676102	-0.266504	0.112956	0.104817
Ssa#NM_001140347.1	RuvB-like 1 (ruvb1)	0.100911	0.113938	-0.233532	-0.148407	-0.456618	0.635508	0.638906	-0.0955547	-0.0591484	-0.224524	0.300449	0.509398	-0.222438	-0.706721	-0.262106	0.10994
Ssa#NM_001140348.1	nucleoporin 93 (nup93)	0.196549	-0.0980149	-0.232515	0.0540021	-0.0606153	0.443031	-0.0772987	0.0831667	-0.106896	-0.0122273	0.0463287	0.0975692	0.0164894	-0.339443	0.0449677	-0.0550954
Ssa#NM_001140349.1	Coatomer subunit beta (copb)	0.0197808	0.0503066	-0.273217	0.00324442	0.0511307	0.0271168	0.121056	0.0840533	0.124615	0.0569984	-0.199351	0.0762699	-0.0191602	-0.133872	0.0742592	-0.0632327
Ssa#NM_001140350.1	arylsulfatase family, member K (arsk)	-0.0209132	0.0769361	-0.320309	0.0220472	0.00975104	-0.10104	0.102932	0.050851	0.24086	0.09955	-0.0815067	-0.0109012	-0.0931321	0.0315392	-0.0597205	0.0530554
Ssa#NM_001140351.1	exocyst complex component 7 (exoc7)	-0.193307	-0.0697505	0.545795	-0.0491857	-0.0864535	-0.196687	-0.0953005	-0.106908	-0.106974	0.270317	-0.0247379	-0.0965109	0.121093	-0.183667	0.247436	0.0248399
Ssa#NM_001140353.1	coatomer protein complex, subunit alpha (copa)	0.356182	0.206183	0.0159071	-0.156574	-0.0658117	0.555725	0.120234	0.0494552	-0.18884	-0.250795	-0.0969347	0.153077	0.0822118	-0.496925	-0.141687	-0.14141
Ssa#NM_001140354.1	Lysosomal-associated transmembrane protein 4A (lap4a)	-0.156828	0.0656759	0.0334702	0.316549	0.0462334	-0.438506	-0.292247	0.127381	-0.0178181	0.364856	0.260174	-0.0277723	0.260466	-0.652361	0.0641839	0.0465442
Ssa#NM_001140355.1	Abhydrolase domain-containing protein 6 (abhd6)	0.0518698	0.23869	-0.0369439	-0.113656	0.0162383	0.197358	-0.170021	0.0677131	0.155981	-0.0264441	-0.205	0.0444939	-0.0947123	-0.331795	-0.182007	0.388238
Ssa#NM_001140357.1	NudC domain-containing protein 1 (nudc1)	0.180218	0.0466701	0.0746488	0.0821007	-0.0763015	0.0986721	0.150322	0.0666346	-0.0746741	0.21641	-0.0615595	-0.0954898	-0.126474	-0.350134	-0.2014	0.0703571
Ssa#NM_001140358.1	fucose-1-phosphate guanylyltransferase (fpgt)	0.00084445	0.0639709	-0.214204	-0.115746	-0.00988865	0.379736	-0.100149	0.0200011	0.0153566	-0.0907908	-0.135056	0.154202	0.115939	-0.140893	-0.0711739	0.127849
Ssa#NM_001140359.1	Forty-two-three domain-containing protein 1 (fytd1)	0.132799	0.0339046	-0.03171	-0.110514	-0.161168	0.313156	0.417801	-0.192899	-0.195324	-0.124302	-0.0314027	0.00631633	0.107916	-0.22584	-0.0521824	0.113446
Ssa#NM_001140360.1	ATP-sensitive inward rectifier potassium channel 8 (irk8)	0.0629524	0.316126	0.346383	0.105145	-0.0127674	-0.363338	0.141392	0.31973	0.139419	0.233305	-0.386138	-0.286357	-0.244181	-0.303564	0.0327223	-0.100825
Ssa#NM_001140362.1	Exosome component 10 (exosx)	-0.0253051	0.0497395		0.0403732	-0.0133186		-0.00338682	0.0189999		0.0414567	-0.00444792	0.0165176	-0.0816208	-0.00551482	-0.00305922	-0.0304334
Ssa#NM_001140363.1	K0020 protein (k0020)	0.513192	0.205275	-0.305686	-0.136101	-0.553534	1.10242	0.629164	-0.0212343	-0.270988	-0.530026	0.363354	0.434756	0.0387512	-0.962249	-0.388739	-0.118352
Ssa#NM_001140365.1	Ribose-phosphate pyrophosphokinase 1 (prps1)	-0.00654329	0.0335259	0.0214704	0.0616474	0.0109905		0.0151568	-0.029482	-0.0142149	-0.122077	0.0188271	0.0760724	-0.00754269	0.0417039	0.015748	-0.115283
Ssa#NM_001140366.1	Tumor protein D53 homolog (tpd53)	-0.104556	0.0807822	-0.0804189	0.0711812	0.0681802		-0.0540345	0.193183	0.0568512	0.100911	-0.177308	0.0459855	-0.133147	0.0164999	0.0497869	-0.133897
Ssa#NM_001140367.1	Choline transporter-like protein 2 (ctl2)	0.23021	0.218827	0.672889	-0.0297975	0.223445	-0.995481	-0.257995	0.209437	0.0090324	0.310797	-0.187393	-0.277676	0.0428283	-0.469438	-0.003608	0.303918
Ssa#NM_001140369.1	Serine/threonine-protein phosphatase 2A 56 kDa regulatory subunit epsilon isoform (2a5e)	-0.219418	-0.109705	0.173259	0.108765	0.131482	-0.166399	0.0823617	0.187501	-0.0631636	0.0738978	-0.00598351	0.160444	-0.266444	0.106126	-0.190001	-0.00271781
Ssa#NM_001140370.1	DnaJ homolog subfamily B member 12 (djb12)	0.0207061	0.000726916	-0.0661452	-0.0358815	-0.131494	0.0763109	0.101832	0.0436946	-0.0129842	-0.010796	-0.0286673	-0.0266884	-0.0183697	0.11487	0.0066887	-0.0338034
Ssa#NM_001140371.1	Spermatogenesis-associated protein 2 (spat2)	0.0605727	0.0263732	-0.0850274	-0.218502	-0.0040896	0.542386	-0.0124017	-0.0253795	-0.0864174	-0.026425	-0.130656	0.159627	0.0170741	-0.3656	0.152259	-0.003791
Ssa#NM_001140372.1	protein phosphatase 1G (formerly 2C), magnesium-dependent, gamma isoform (ppm1g)	-0.0437951	0.108043	0.0025825	-0.0573146	-0.0372341	0.210772		-0.0143636	-0.0480274	-0.0255553	0.0292135	-0.0104708	-0.0416309	-0.0340657	-0.0192593	-0.0188945
Ssa#NM_001140373.1	Katanin p60 ATPase-containing subunit (ktna1)		-0.10967	-0.0471717	0.0491191	0.0607431		0.0503131	-0.0250876	0.0108307	0.0564701	-0.0293129	0.103037		-0.104852	-0.0624558	0.0480369
Ssa#NM_001140374.1	Prostaglandin G/H synthase 1 (pgh1)	0.145841	0.364617	0.331669	-0.374369	-0.333393	0.266817	-0.305444	0.868501	0.173689	0.142778	-0.708699	-0.101546	-0.210622	-0.0240527	0.0134976	-0.249277
Ssa#NM_001140375.1	Adenosylhomocysteinase B (sahhb)	-0.224467	0.356658	-1.55627	-0.307356	-1.34373	0.913482	-0.07429	-1.0286	1.07615	-1.10494	1.83153	1.35526	1.73651	-2.88791	-0.128864	1.38685
Ssa#NM_001140376.1	mediator complex subunit 16 (med16)	0.0364464	0.0502077	0.126035	-0.191765	-0.173551	0.161587	0.0653011	-0.0176204	-0.145278	-0.116406	0.0930391	0.325135	0.0297839	-0.209198	-0.0575534	0.0238356
Ssa#NM_001140377.1	AIDB protein (aidb)	-0.259241	-0.229241	0.0038741	0.00780004	-0.164267	-0.248952	0.228096	0.0858047	0.0902606	-0.268019	0.140226	0.389532	0.183925	-0.370306	-0.107212	0.517719
Ssa#NM_001140378.1	Farnesyl pyrophosphate synthetase (fpps)	0.0758287	0.0908232	0.0145193	0.0294751	-0.117186	0.12912	-0.0047932	0.0590229	-0.193899	-0.0527828	0.0628889	-0.0242115	0.0862079	-0.201161	-0.0133834	0.0595295
Ssa#NM_001140380.1	NF-kappa-B inhibitor epsilon (ikbe)	-0.0666221	0.243229	-0.308975	-0.0371949	-0.111761	0.597365	-0.0554714	-0.00726778	0.0343124	0.0190456	-0.199324	0.0426968	0.165226	-0.245323	-0.013187	-0.0567455
Ssa#NM_001140381.1	receptor accessory protein 3 (reep3)	-0.155684	-0.136298	0.451934	0.284934	0.151665	-0.434573	-0.33768	0.364899	-0.100895	0.165973	0.214661	-0.409834	-0.174951	0.0575514	0.0255204	0.0327723
Ssa#NM_001140382.1	fibrinogen-like 2 (fgl2)	-0.681147	0.975838	1.10132	0.165864	0.0217453	-0.259682	-0.772718	1.48264	0.237275	0.64632	-1.09836	-0.409181	-0.546981	-1.01819	0.32038	-0.165136
Ssa#NM_001140383.1	Lissencephaly-1 homolog A (lis1a)	-0.0989954	-0.0743845	-0.0716999	-0.107729	-0.040304	0.088081	-0.132226	-0.0804449	0.0636392	0.205768	0.0670666	0.228385	-0.126704	0.0351988	-0.111282	0.155631
Ssa#NM_001140384.1	Casein kinase I isoform epsilon (kc1e)	-0.00177364	-0.0474769	0.0551968	-0.0219785	0.0178602	-0.0402819	0.0645517	-0.0412075	-0.0349735	-0.024323	0.0665805	0.0298522	0.029966	-0.0390011	-0.00876086	-0.00423054
Ssa#NM_001140385.1	golgi SNAP receptor complex member 2 (gosr2)	0.210918	-0.0104258	0.0556568	0.170839	0.0909649	-0.151154	0.0120494	-0.0341101	-0.146186	-0.0721288	-0.0839772	-0.00016232	0.103208	-0.0520525	-0.0592455	-0.0341951
Ssa#NM_001140386.1	Neuron-specific protein family member 1 (nsg1)	-0.0312686	-0.0446346	0.176821	0.0185771	0.00834401	-0.124949	0.101672	-0.00406659	-0.0132132	-0.0105264	-0.0294816	0.0412367	0.138257	-0.119643	0.112438	-0.219563
Ssa#NM_001140387.1	Alkylated DNA repair protein alkB homolog 7 (alkb7)	-0.251091	0.0831644	-0.156154	0.160043	0.0762956	-0.0394881	0.00219981	0.196819	0.183619	0.152184	-0.213213	-0.0314627	-0.106135	-0.124954	0.107127	-0.0389541
Ssa#NM_001140388.1	Toll-like receptor 13 (tlr13)	0.0181324	0.12717	-0.0693702	0.114841	0.0786093	0.128034	0.0514772	0.199133	-0.071135	-0.0723931	-0.0708926	-0.152291	-0.125845	-0.12264	0.00381277	-0.0366404
Ssa#NM_001140389.1	syntabulin (syntaxin-interacting) (sybu)	0.0270563	0.0221032	-0.0420765	0.0500524	-0.0036394		0.0062924	0.0564813		-0.0289749	0.0671384	-0.0281142	0.0459642	-0.111225	0.00662	-0.0676783
Ssa#NM_001140391.1	Transforming growth factor-beta-induced protein ig-h3 (bgh3)	-0.311048	0.0137899	0.392027	0.116883	0.434345	-0.423418	-0.0423663	0.631151	-0.100729	0.468042	-0.361626	-0.320282		-0.277178	-0.226494	0.00690059
Ssa#NM_001140392.1	RGM domain family, member A (rgma)	0.00776881	-0.0927268	0.210148	0.098158	0.151053	-0.204838	0.0140653	0.129338	0.0358581	-0.0757447	-0.00690699	0.0121904		-0.324111	-0.0382512	0.083999
Ssa#NM_001140393.1	Dihydropyrimidinase-related protein 3 (dpyl3)	-0.046948	-0.866639	0.19286	-0.912932	-0.028424	-0.672868	-0.877824	0.383524	1.15948	-0.260162	-0.596714	-0.289638	0.194348	2.15873	0.316538	0.146673
Ssa#NM_001140394.1	SET and MYND domain containing 3 (smyd3)	-0.0772498	-0.164908	-0.183791	-0.187965	-0.140968	0.0342176	-0.275311	0.0768446	0.2044	-0.260954	-0.094588	0.0224388	0.320272	0.72591	0.109108	-0.107453
Ssa#NM_001140395.1	COMM domain-containing protein 2 (comd2)	-0.0616007	0.0327995	-0.13235	0.0065447	-0.167335	0.463852	0.0952735	-0.127859	0.0139515	-0.0618512	-0.0539987	0.256673	0.118539	-0.491378	0.0489242	0.0598167
Ssa#NM_001140396.1	TRM61 protein (trm61)	0.0168571	-0.0245633	-0.128279	0.000373202	-0.193477	0.213355	0.250539	0.0331949	-0.0819724	-0.129277	0.0273947	0.117564	-0.0267066	-0.0997848	-0.0568973	0.0816783
Ssa#NM_001140397.1	Transmembrane 9 superfamily member 2 (tm9s2)	0.102709	0.00340181	-0.107021	0.100317	-0.0502157	-0.0150215	0.0312602	-0.010723	-0.224447	0.0665816	-0.0126552	0.0387336	0.20182	-0.330529	-0.0174907	0.223279
Ssa#NM_001140398.1	CL011 protein (cl011)	0.0914915	0.0318614	-0.117275	-0.100839	-0.0600314	0.319956	0.140283	-0.0712421	-0.182816	-0.103063	-0.02292	0.204461	0.0221595	-0.258044	0.0338723	0.0721461
Ssa#NM_001140399.1	Cathepsin K (catk)	0.0968307	0.40732	0.43683	-0.29245	0.014365	-0.137695	0.231399	-0.0137164	0.216903	-0.208966	-0.206721	-0.334581	-0.11908	-0.123397	-0.500889	0.53385
Ssa#NM_001140400.1	Interferon-induced protein 44 (ifi44)	0.00285708	0.351919	-0.285689	-0.168746	-0.0545343	0.0561048	0.0624042	0.0172501	0.0545055	0.137796	-0.244716	0.332011	0.010059	-0.26495	-0.0719447	0.0656757
Ssa#NM_001140401.1	calponin 2 (cnn2)	-0.148717	0.0796121	0.19375	-0.0160982	-0.026313	-0.223197	-0.226161	0.153302	0.0157478	0.112012	0.0214715	-0.105874	-0.221835	0.25703	0.0735815	0.0616872
Ssa#NM_001140402.1	vacuolar protein sorting 45 homolog (S. cerevisiae) (vps45)	-0.254317	0.115597	-0.0783289	0.222274	0.153886	0.0629901	-0.0273963	0.210876	0.0616939	0.146585	-0.256083	-0.0565819	-0.134598	-0.228812	-0.0534294	0.115649
Ssa#NM_001140403.1	speckle-type POZ protein (spop)	0.0237123	-0.0174407	-0.0856586	0.0123655	0.0782667	-0.0671326	0.125627	0.090055	-0.0497986	0.238513	-0.230319	-0.119649	-0.23853	0.08419	0.109885	0.0459148
Ssa#NM_001140404.1	dipeptidylpeptidase 3 (dpp3)	0.0781362	0.0259227	-0.0932161	-0.179148	-0.0594187	0.0801791	-0.0221824	-0.0700302		-0.0113638	0.0103623	0.028879	0.145433	-0.136937	0.120621	0.0827606
Ssa#NM_001140406.1	Solute carrier family 35 member B1 (s35b1)	-0.219406	0.262112	-0.1511	0.349702	0.09016	-0.161708	0.165813	0.259553	0.17189	-0.0818285	0.0803407	-0.11074	-0.161018	-0.411552	-0.15804	0.0758267
Ssa#NM_001140407.1	Nucleolysin TIAR (tiar)	-0.0490038	0.289151	-0.0251989	-0.0848126	-0.0140347	-0.0233409	-0.0892785	0.0433148	-0.150184	0.0240382	-0.215569	0.0663398	0.289321	-0.35189	0.119	0.172149
Ssa#NM_001140408.1	deltex-3-like (dtx3l)	-0.0521985	0.0235484	0.0629632	0.143366	0.131174	-0.0554098	-0.128717	0.0772416	0.216173	0.245176	-0.231049	-0.112702	-0.126784	-0.0683739	-0.0699802	-0.0544314
Ssa#NM_001140409.1	F-box only protein 37 (fbx37)	0.0292862	0.0281024	-0.0599512	-0.02361	-0.0582023	0.0836868	0.0883826	-0.0217852	-0.00843143	-0.174728	-0.0860489	0.094788	0.0530041	0.0804978	0.0134708	-0.0384614
Ssa#NM_001140411.1	nucleobindin 1 (nucb1)	-0.0421951	0.262981	0.34259	-0.0531348	-0.025041	0.100401	0.255239	0.0991581	-0.135943	0.0588975	-0.142141	0.114205	-0.172551	-0.573284	-0.102177	0.0129942
Ssa#NM_001140412.1	Ras-related protein Rab-11B (rb11b)	0.0480443	-0.00160921	0.0574565	0.266868	0.320567	-0.261721	0.0304014	0.254534	0.0128726	-0.0151163	0.0970413	-0.000548613	-0.269671	-0.40009	-0.197898	0.0588671
Ssa#NM_001140416.1	noggin 1 (nog1)	0.0717954	0.0167456	-0.0985861	-0.0813312	-0.322003	0.806412	0.423553	-0.100301	-0.252115	-0.202653	0.161768	0.166844	-0.153629	-0.32745	-0.0389501	-0.0701027
Ssa#NM_001140417.1	Neuroserpin (neus)	-0.0191363	-0.0629373		0.00119998	0.0110761	-0.0621585	-0.036449	-0.0275916		0.146121	0.016547	0.0125336		0.0106904	-0.0302797	0.0403843
Ssa#NM_001140418.1	Androgen-induced proliferation inhibitor (aprin)	-0.398007	-0.147662	-0.0933021	0.30619	0.130487	-0.209319	-0.128003	0.129212	0.0395069	0.276421	-0.287962	0.166197	-0.201473	-0.00950654	0.248873	0.178351
Ssa#NM_001140419.1	papillary renal cell carcinoma (translocation-associated) (prcc)	-0.101187	-0.0359837	-0.237732	-0.11057	-0.203453	0.156144	0.156319	-0.0890261	0.0588828	-0.0808137	0.108965	0.278536	0.0634668	-0.0188278	-0.0149721	0.0702528
Ssa#NM_001140420.1	PC4 and SFRS1 interacting protein 1 (psip1)	-0.129058	-0.0261354	-0.125351	-0.187508	-0.160394	0.20891	0.138059	-0.0377173	0.0220682	0.182069	-0.0853977	0.167264	0.0909849	-0.213041	0.00721873	0.148029
Ssa#NM_001140421.1	CK077 protein (ck077)	0.118256	-0.0344658	-0.00917507	0.0667104	0.0457749	-0.0437506	-0.0381816	0.0550591	0.14433	-0.0237888	-0.103687	-0.0393152	-0.0212049	-0.00423677	-0.0591109	-0.0532145
Ssa#NM_001140423.1	PRKCA-binding protein (pick1)	-0.00458645	0.00103875	-0.0313367	-0.055882	-0.173061	0.00885194	0.117321	-0.0452474	0.00484105	0.0121289	0.0344557	0.052677	0.12106	0.0289146	-0.113723	0.0425495
Ssa#NM_001140424.1	FK506 binding protein 4 (fkbp4)	0.425058	-0.0303432	-0.344221	-0.424095	-0.43036	0.932955	-0.0618518	-0.454215	-0.287314	-0.044005	0.0961367	0.33767	0.58753	-0.278188	-0.10345	0.0786903
Ssa#NM_001140426.1	4-hydroxyphenylpyruvate dioxygenase (hpd)	-0.0112981	-0.132788	-0.0719271	0.0968453	0.0206573			0.0217429		0.0576581	0.0950053	-0.060721		-0.0386026	-0.0237962	0.047224
Ssa#NM_001140428.1	FAM43A (fa43a)	0.17097	-0.0835328	-0.0797227	0.0119034	0.117469	0.0676564	0.11136	0.00643377	-0.0222796	-0.079837	-0.258391	-0.0928378	0.0355358	0.142165	-0.0587988	0.0119057
Ssa#NM_001140429.1	Dual specificity protein phosphatase 22-A (ds22a)	0.0151574	0.0113291	0.0771871	0.0679334	-0.134477	0.0187664	0.00118827	0.00650307		0.0358387	-0.148218	0.0165998	0.133858	-0.230182	0.0557993	0.0727175
Ssa#NM_001140431.1	thioredoxin interacting protein (txnip)	0.478799	-0.0653673	0.149816	0.260489	0.0189899	-0.495263	0.162661	0.0793037	-0.462781	0.315788	-0.277113	-0.124692	-0.134541	0.0341305	0.14166	-0.0818773
Ssa#NM_001140432.1	inositol hexaphosphate kinase 2 (ip6k2)	-0.0710783	0.102627	-0.274135	0.00416929	0.0332397	0.128405	0.175346	-0.0593483	-0.0542819	0.0459653	0.00375519	0.0148333	-0.0787272	-0.217362	0.111879	0.134713
Ssa#NM_001140433.1	serine/threonine kinase 25 (STE20 homolog, yeast) (stk25)	-0.0339881	-0.018881	-0.411234	0.144032	0.03315	-0.24378	0.0528154	-0.236934	0.0276251	-0.0624488	-0.112843	-0.0184237	-0.151964	0.833009	0.30727	-0.107407
Ssa#NM_001140435.1	GRB2-related adaptor protein 2 (grap2)	0.286859	0.390838	0.44045	0.247944	-0.256969	0.157576	0.407214	-0.123038	-0.24025	0.150389	0.130764	-0.289711	0.104848	-1.24317	-0.172543	0.00879802
Ssa#NM_001140436.1	Friend leukemia integration 1 transcription factor (fli1)	0.199936	0.616974	0.0209441	-0.214856	-0.31828	0.104365	0.506297	-0.01118	-0.239383	0.230839	-0.402054	0.140946	0.0186284	-0.791242	-0.0137541	0.151819
Ssa#NM_001140437.1	Sphingomyelin phosphodiesterase 4 (nsma3)	-0.0482203	0.0205151	-0.0793673	-0.111697	-0.204367	0.309956	-0.0810429	0.10957	0.00902323	-0.00571662	0.10822	0.251799	0.0566636	-0.266225	-0.0350892	-0.0340207
Ssa#NM_001140439.1	dihydrouridine synthase 3-like (S. cerevisiae) (dus3l)	-0.490622	-1.15528	-0.524507	-2.07035	-0.0378496	0.115356	-1.32154	0.710604	0.866538	-0.39792	-0.211948	0.78241	0.800223	1.43741	0.515721	0.981749
Ssa#NM_001140440.1	septin 2 (sept2)	0.181985	0.103456	0.428383	-0.168381	-0.272369	0.0201711	0.431814	0.214412	-0.326655	-0.0393976	-0.130293	0.0705159	-0.15702	-0.529468	0.0470336	0.125818
Ssa#NM_001140441.1	regulator of G-protein signalling 14 (rgs14)	0.241341	0.473207	-0.343988	-0.102808	0.139615	0.345236	0.118595	-0.290854	-0.109422	-0.171555	-0.123489	0.0999255	0.170006	-0.178629	-0.254023	-0.0131642
Ssa#NM_001140442.1	Plasma glutamate carboxypeptidase (pgcp)	0.554018	0.194876	-0.142324	-0.0191722	-0.33542	0.149031	0.103451	-0.149817	-0.100623	0.0282197	0.102189	-0.0197608	0.0563307	-0.475665	0.0420036	0.0126664
Ssa#NM_001140443.1	Phospholipase A-2-activating protein (plap)	0.0315715	0.0116185	-0.029344	0.25403	0.119255	0.176685	0.037331	-0.0345532	-0.0382397	0.000534923	-0.029341	-0.023086	-0.0359932	-0.296575	-0.0123826	-0.131512
Ssa#NM_001140444.1	ELK3, ETS-domain protein (elk3)	-0.114818	0.251283	0.0547254	-0.337459	0.184905	-0.00747712	0.364722	0.0107603	0.154282	-0.0398477	-0.109819	0.0176586	-0.0508367	-0.220427	-0.136916	-0.0207346
Ssa#NM_001140445.1	Hyaluronan and proteoglycan link protein 4 (hpln4)	-0.0073713	-0.0137942	-0.0696615	0.100093	0.0251853		-0.0255192	-0.0399637		0.0164288	0.0288965	-0.0574833		-0.0771993	0.141548	-0.0211581
Ssa#NM_001140446.1	Angiotensinogen (angt)	0.715842	0.605607	1.51641	1.48098	0.876341	1.50658	0.577412	1.342	-0.252215	-1.86109	-0.740479	-0.517104	-0.756949	-2.06294	-1.50424	-0.926168
Ssa#NM_001140448.1	galactose-1-phosphate uridylyltransferase (galt)	-0.666418	0.192845	0.263833	0.0514308	0.00795181	0.00370381	0.286851	0.194753	0.0751007	0.312408	-0.0849341	-0.25689	-0.283017	-0.332599	0.266014	-0.0310302
Ssa#NM_001140449.1	Phosphoenolpyruvate carboxykinase, cytosolic (ppckc)	-0.693644	-0.38762	-0.656242	-0.725111	-0.575442		-0.561122	-0.729151	0.150886	-0.579876	0.97704	1.35281	2.16665	-0.458362	0.190677	0.528504
Ssa#NM_001140451.1	Butyrate response factor 1 (tisb)	0.081348	0.863875	-0.0512425	1.04382	0.629429	0.193772	0.49106	0.864464	-0.0839895	0.132517	-0.33865	-1.001	-0.600429	-1.51239	-0.533864	-0.178721
Ssa#NM_001140452.1	Claudin-6 (cld6)	0.0200514	-0.030702		0.0419192	0.0297619			0.0115992	0.0457681	-0.0423704		-0.028559	0.0097194	0.0070745	-0.0328075	-0.0314548
Ssa#NM_001140454.1	Beta-4C adrenergic receptor (adb4c)	-0.279887	-0.666803	0.311602	-0.0185732	0.302093	-0.399214	-0.58314	0.436097	0.539201	0.239533	-0.36239	-0.410747	-0.288321	0.896731	0.328525	-0.0447001
Ssa#NM_001140455.1	myelin associated glycoprotein (mag)	0.238136	0.223352	-0.241975	-0.519744	-0.0390659	0.370524	-0.431893	0.010271	0.440868	-0.587026	-0.330548	-0.0152966	0.206936	0.515798	0.096763	0.0629
Ssa#NM_001140456.1	sorting nexin 14 (snx14)	0.0269183	0.127102	0.143571	0.0262851	0.170893	-0.0462552	-0.227644	0.102639	-0.042969	-0.00440023	-0.0342921	-0.0281655	-0.0407431	-0.115674	-0.0176921	-0.0395739
Ssa#NM_001140457.1	matrix metalloproteinase 9 (mmp9)	1.60121	1.51617	-2.13073	-0.918338	-0.672168	1.49639	1.68826	-1.59401	0.115804	-1.67388	1.21071	1.23202	1.41844	-3.37354	-0.594848	0.678487
Ssa#NM_001140458.1	hexosaminidase A (alpha polypeptide) (hexa)	0.00644626	0.0695728	0.0680827	0.00128996	-0.0797765	0.0615166	-0.0116943	-0.0243251	0.220052	0.0314976	0.0781396	-0.107615	-0.124789	-0.0634175	-0.122195	-0.00278504
Ssa#NM_001140459.1	nucleolar protein 11 (nol11)	-0.072059	0.0154762	-0.0512136	-0.0219422	-0.240195	0.144549	0.0238096	0.059213	0.001848	-0.228704	0.111977	0.0539589	0.201875	-0.105928	0.126988	-0.0196538
Ssa#NM_001140460.1	Kynurenine--oxoglutarate transaminase 3 (kat3)	0.0641582	-0.100079	0.135749	0.0531073	-0.100718	0.0386473	-0.349461	-0.0922578	0.217992	0.014777	-0.0716838	-0.116523	0.254	-0.0869482	0.0848662	0.0543734
Ssa#NM_001140462.1	Methylosome protein 50 (mep50)	0.136423	-0.071983	-0.425578	-0.191313	-0.341662	1.10979	0.641671	-0.266338	-0.163188	-0.491431	0.335886	0.24141	-0.00118814	-0.199714	-0.393419	0.0806391
Ssa#NM_001140464.1	Rab5 GDP/GTP exchange factor (rabx5)	0.33662	0.167618	-0.0880094	-0.173294	0.036662	0.685903	-0.186922	-0.046325	-0.206785	-0.74051	0.0054299	0.24517	0.289976	-0.356848	0.0778559	-0.0465374
Ssa#NM_001140465.1	Arginyl-tRNA synthetase, cytoplasmic (syrc)	0.199961	0.173505	-0.0822129	-0.293486	-0.137875	0.221994	0.0519182	-0.0392159	0.00131549	0.0409213	0.0150118	-0.0426805	0.0821927	-0.182822	-0.0519987	0.043473
Ssa#NM_001140467.1	zic family member 4 (zic4)	0.113385	-0.0562336		-0.031991	0.0416617	0.048381	-0.0313348	-0.0457793		0.0557899		0.0186761	0.015959	-0.145199	-0.0270492	0.0437345
Ssa#NM_001140468.1	fasciculation and elongation protein zeta 1 (zygin I) (fez1)	0.123175	-0.0612967	0.143009	-0.123058	-0.0103559	-0.0164978	0.0777357	0.0348449	0.0177646	0.036735	-0.0775863	-0.161623	-0.100354	-0.0151619	0.167634	-0.0349648
Ssa#NM_001140469.1	KDEL motif-containing protein 2 (kdel2)		0.02618		0.00715941	-0.0181038	-0.00294989		0.113065		0.00601951	-0.0133857	-0.0583788		-0.088008	-0.0338006	0.0622024
Ssa#NM_001140470.1	fucosyltransferase 7 (alpha (1,3) fucosyltransferase) (fut7)	-0.0309574	0.394464	-0.361415	-0.136227	-0.23693	0.255877	-0.192497	-0.00969245	0.075888	-0.194883	0.096617	0.0482587	-0.0414284	-0.09049	-0.0245288	0.447945
Ssa#NM_001140471.1	Negative elongation factor D (nelfd)	0.00769149	0.014572	-0.0124304	0.113728	-0.0202346	-0.0278692	0.0633797	-0.0303947	0.0107515	0.0247385	-0.00226816	-0.176763	0.0435395	-0.105868	0.0446167	0.0528101
Ssa#NM_001140473.1	receptor-interacting serine-threonine kinase 4 (ripk4)	0.0495305	-0.0283221	-0.0594846	-0.0870755	0.00748558	0.151725	0.054994	-0.00651469		0.0120388	-0.0697505	0.0555863		-0.176518	0.0915557	0.00475048
Ssa#NM_001140474.1	Hsc70-interacting protein (f10a1)	0.0718102	0.0280494	-0.289239	-0.532364	-0.670578	0.674554	0.00898285	-0.329264	-0.192071	0.0469802	0.283899	1.05839	0.320522	-0.841009	-0.113685	0.475022
Ssa#NM_001140475.1	Vimentin (vime)	-0.474276	0.593738	-0.183837	-0.672249	-0.357035	-0.241198	-0.870166	0.702685	0.467442	0.999923	-0.508641	-0.222902	-0.563474	0.403631	0.59049	0.335865
Ssa#NM_001140476.1	Homeobox protein PKNOX1 (pknx1)	-0.109809	0.00566666	0.162449	0.00199799	-0.0312413		0.00283775	-0.0384916		0.0704591	0.0388899	-0.117883	-0.0198146	0.0985436	-0.1055	0.0418975
Ssa#NM_001140477.1	ADP-ribosylation factor-like protein 4C (arl4c)	0.558436	0.042014	-0.219215	0.238163	0.179754	0.0209452	0.204676	0.150582	0.0554	0.0723103	-0.263062	-0.193023	-0.318225	-0.36754	-0.00907045	-0.15214
Ssa#NM_001140481.1	LAG1 homolog, ceramide synthase 2 (S. cerevisiae) (lass2)	-0.00131264	0.125564	-0.298805	-0.110029	-0.311118	-0.0935257	0.470018	-0.279257	-0.33233	0.16455	0.479658	0.0376558	0.282844	-0.195282	-0.186154	0.247528
Ssa#NM_001140484.1	THAP domain-containing protein 11 (tha11)	0.190023	-0.0293056	-0.163846	0.0325831	0.017563	0.0884708	0.0250983	-0.0852382	0.155751	-0.116321	-0.0494656	0.0516192	0.0465808	-0.107258	-0.0355471	-0.0207071
Ssa#NM_001140485.1	Transmembrane protein 39B (tm39b)	0.0490867	0.0692345	0.0311719	0.00143131	0.134686	0.0171678	0.0559253	0.0782533	0.0282804	0.0677868	-0.0616135	0.0517868	-0.111962	-0.286564	-0.0593819	-0.0652903
Ssa#NM_001140487.1	spermatid perinuclear RNA binding protein (strbp)	0.0679949	0.080754	-0.192682	-0.15365	-0.139211	0.224667	0.13953	-0.0605384	-0.0758591	-0.137105	-0.164081	0.166994	0.0794494	0.108477	-0.000911287	0.0561749
Ssa#NM_001140488.1	zic family member 1 (odd-paired homolog, Drosophila) (zic1)	-0.0180403	0.0568651	0.0150418	-0.132246	-0.165367		0.0487238	-0.0415056		0.0476284	0.0987947	0.0599145		0.0230369	0.00418828	0.00296618
Ssa#NM_001140489.1	Pyruvate kinase muscle isozyme (kpyk)	0.577127	0.397354	0.279912	-0.539669	-0.513553	0.650053	0.662272	-0.219886	-0.192956	-0.526369	0.506199	0.204429	0.425033	-1.3528	-0.49611	0.138963
Ssa#NM_001140491.1	MAD homolog 5 (Drosophila) (smad5)	0.0210366	0.0649626	0.0280233	0.103294	0.158553	-0.231398	0.0383486	0.368285	0.0759179	-0.00896096	-0.319951	-0.00583766	-0.206029	-0.174954	0.000820475	0.0878872
Ssa#NM_001140492.1	tubulin folding cofactor B (tbcb)	0.014457	0.00443447	-0.138626	-0.199739	-0.0256985	0.302483	-0.241728	0.110002	0.134738	-0.0812802	0.0605077	0.192631	0.047359	-0.192478	-0.319932	0.332873
Ssa#NM_001140494.1	Ribosomal protein L7-like 1 (rl7l)	0.177979	0.16603	-0.465581	-0.126769	-0.560296	1.14233	0.610492	-0.0455153	0.0244189	-0.314306	0.1308	0.715138	-0.0182538	-1.2906	-0.297186	0.151311
Ssa#NM_001140495.1	FAM53B (fa53b)	-0.261164	0.348611	-0.319351	0.00111269	0.0503113	-0.0356221	-0.0609498	-0.00980881	0.16832	2.39438e-06	-0.229363	0.198208	-0.0828839	-0.0656269	0.164742	0.133459
Ssa#NM_001140496.1	Diphosphomevalonate decarboxylase (erg19)	0.189585	-0.0169781	-0.0553751	0.00244346	-0.0841595	0.418543	0.248068	-0.16181	-0.117409	-0.0787241	-0.00865838	-0.0470968	-0.157409	-0.128017	-0.0354711	0.0324691
Ssa#NM_001140498.1	transient receptor potential cation channel subfamily V member 1 (trpv1)	0.0473384	0.585097	-0.235897	-0.347518	-0.410257	-0.0141368	-0.267681	-0.18087	0.00780975	0.450405	-0.204471	0.0116463	0.087038	-0.212083	0.401302	0.282278
Ssa#NM_001140501.1	GRINL1B (grl1b)	-0.22005	-0.177744	-0.0179483	-0.00223395	0.0135929	0.233482	0.0525033	0.12125	0.0732841	-0.0911445	0.121514	-0.132965	-0.165203	-0.0176834	-0.00356851	0.212913
Ssa#NM_001140502.1	Rho GTPase-activating protein 18 (rhg18)	-0.627929	-1.15383	-0.692906	-2.00774	0.0456091	0.164029	-1.39716	0.705602	0.825729	-0.452906	-0.184252	0.920793	0.741951	1.44924	0.651298	1.01245
Ssa#NM_001140503.1	Keratin, type I cytoskeletal 18 (k1c18)	-0.676178	-0.362731	-0.227132	-0.586522	-0.709626		-0.538188	-0.575829	-0.107917	-0.497929	1.58348	0.552285	1.41798	-0.259779	-0.219455	1.20755
Ssa#NM_001140504.1	RNA binding motif protein 19 (rbm19)	-0.38681	0.0337548	-0.334028	-0.0503333	-0.223021	0.223752	0.176343	0.256654	0.0780954	0.0562924	0.00630151	0.445185	-0.0925582	-0.0905614	-0.151498	0.0524285
Ssa#NM_001140506.1	Complement C1q tumor necrosis factor-related protein 5 (c1qt5)	0.0608402	0.00428045	0.117564	0.0595373	0.109427	-0.138206	-0.0445597	0.34597		0.0848366	-0.155409	-0.228817	-0.122108	-0.0805756	0.0477818	-0.060565
Ssa#NM_001140507.1	T-complex protein 1 subunit theta (tcpq)	0.52255	-0.0944519	0.170067	-0.338428	-0.612972	0.621322	0.349844	-0.183504	-0.506052	-0.295401	0.120294	0.634574	0.118294	-0.168991	-0.239909	-0.097236
Ssa#NM_001140509.1	Soluble calcium-activated nucleotidase 1 (cant1)	-0.117772	0.0509883	0.000873011	-0.182143	0.119168	-0.010978	0.0181199	0.0640667	0.00291639	0.0143272	-0.109996	0.143172	-0.0533362	-0.0800872	0.0258164	0.114862
Ssa#NM_001140510.1	RIO kinase 3 (yeast) (riok3)	-0.388545	-0.499966	0.71755	1.08182	0.767475	-0.791441	-0.649768	0.843943	0.457219	1.21363	-0.969791	-0.829296	-0.855323	-0.0475337	0.431062	-0.481038
Ssa#NM_001140511.1	Tapasin-related protein (tpsnr)	-0.148445	0.146806	-0.416798	-0.165678	-0.169577	-0.0425088	0.0988817	0.062895	0.00340874	0.0378632	-0.0849084	0.232445	0.102277	-0.0529837	0.0593567	0.336966
Ssa#NM_001140512.1	Riboflavin kinase (rifk)	-0.221932	-0.00708985	0.00126651	-0.0725199	0.00771443	0.144208	0.0993846	0.0586646	0.147064	0.130028	-0.0421532	0.0968104	-0.103278	-0.199514	-0.190695	0.15204
Ssa#NM_001140513.1	Ribonucleoside-diphosphate reductase large subunit (rir1)	0.65899	-0.125059	-0.740557	-0.900176	-0.749196	1.57311	0.89326	-0.691034	-0.398367	-0.583472	0.458991	1.26644	0.83456	-1.09332	-0.509461	0.105272
Ssa#NM_001140514.1	Abhydrolase domain-containing protein 12 (abd12)	-0.0171673	-0.0736792	-0.0609399	-0.0472813	0.000456719	-0.0441805	-0.0861581	-0.0783283		0.0582833	-0.00401748	0.159458		-0.00949048	-0.0526759	0.255721
Ssa#NM_001140515.1	G1/S-specific cyclin-D2 (ccnd2)	-0.160449	0.143467	-0.0818074	-0.0419637	-0.0672773	0.077168	0.393817	0.21345	0.254604	0.194608	-0.579974	-0.331238	-0.214353	-0.0589117	0.309135	-0.0502764
Ssa#NM_001140516.1	Galactonate dehydratase (dgod)	0.0099883	-0.039115	-0.0158112	0.00611679	-0.0835306	-0.0769803	-0.00665851	-0.0922423	-0.025863	-0.140417	-0.0110966	0.142237	0.371529	-0.078134	0.15801	-0.118031
Ssa#NM_001140517.1	Proteinase-activated receptor 2 (par2)	-0.228979	0.146968	-0.240996	-0.235948	-0.114689	-0.218514	-0.125769	-0.131531	0.205731	-0.171011	1.01252	-0.0762132	0.0499032	-0.249721	0.0236109	0.354638
Ssa#NM_001140518.1	C-C chemokine receptor type 9 (ccr9)	0.511885	-0.0146802	-0.146973	-0.160431	-0.297406	0.363294	0.0294366	-0.222171	-0.0836512	0.0919661	-0.144986	-0.0678701	0.20545	-0.0483231	0.0125653	-0.0281068
Ssa#NM_001140519.1	Secreted frizzled-related protein 1 (sfrp1)	0.0652222	-0.0503358	0.63902	0.27808	0.291953	-0.241354	-0.10843	0.491559	-0.10037	-0.164519	-0.186192	-0.202476		-0.251505	-0.0688288	-0.391825
Ssa#NM_001140521.1	Retinol dehydrogenase 14 (rdh14)	-0.0354652	-0.0834756	0.10908	-0.0564475	-0.0213054	0.065163	0.18906	-0.0251948	-0.0876774	-0.00712593	0.159337	0.00763149	0.0665467	-0.137913	-0.165269	0.0230561
Ssa#NM_001140523.1	cellular repressor of E1A-stimulated genes 1 (creg1)	-0.144421	-0.0368698	0.301557	0.472413	0.439234	-0.298983	-0.484502	0.466224	-0.12894	-0.0371509	-0.184129	-0.265505	-0.32892	-0.198147	0.418856	0.00928008
Ssa#NM_001140524.1	Collagenase 3 (mmp13)	1.40344	1.50703	-1.7101	-1.21542	-1.19216	2.39122	1.27417	-0.969058	1.07931	-1.924	0.91253	1.64507	0.997171	-3.64735	-0.892218	0.340358
Ssa#NM_001140525.1	Tumor suppressor candidate 4 (tusc4)	-0.0281976	-0.0225724	0.090716	-0.0264075	0.0543981		0.0239944	0.0240858	-0.0187701	-0.0114822	-0.0403167	-0.0782391		0.00530342	0.00854942	0.0189383
Ssa#NM_001140526.1	REX4, RNA exonuclease 4 homolog (S. cerevisiae) (rexo4)	0.179265	-0.132585		0.0325634	-0.00821951	-0.105367	-0.0597006	-0.0930978	0.0147123	0.152774	-0.0922152	-0.0232405	0.00783457	0.124175	-0.0663989	0.0694984
Ssa#NM_001140527.1	Golgi reassembly-stacking protein 2 (gors2)	-0.228927	0.0405322	-0.317305	0.0509481	0.0060496	0.0294059	0.109968	0.129039	0.174205	0.011695	-0.0165599	-0.0252978	-0.167065	0.099283	-0.0228581	0.126887
Ssa#NM_001140528.1	Dermal papilla-derived protein 6 homolog (derp6)	-0.0438288	0.0931545	-0.0863199	0.115946	0.041322	-0.050691	-0.00473714	-0.0461778	-0.0270385	0.0299133	0.0308558	0.0755633	-0.119506	-0.00894054	-0.00660284	0.0070873
Ssa#NM_001140529.1	ring finger protein 25 (rnf25)	0.080871	0.0324054	-0.276823	0.157799	0.223181	-0.016526	-0.356907	0.204971	-0.0473148	0.292049	-0.395686	0.038012	-0.0651131	0.00390045	0.103898	0.0212837
Ssa#NM_001140530.1	GC-rich sequence DNA-binding factor (gcf)	0.0220082	-0.20222	-0.126816	-0.363368	-0.0553069	-0.042878	-0.385926	0.0810716	0.0641216	0.0848826	-0.250868	0.0563366	0.0551466	0.688151	0.18806	0.187607
Ssa#NM_001140532.1	paraspeckle component 1 (pspc1)	-0.195188	-0.0816463	-0.238982	-0.0103124	-0.0938747	0.00117841	-0.0784979	0.130815	0.0774967	0.23911	0.119629	0.411022	-0.0830386	-0.387307	-0.127448	0.317046
Ssa#NM_001140533.1	Guanylate kinase (kgua)	0.141105	-0.0401275	0.0304219	-0.0931619	-0.119357	0.281885	0.0691154	-0.0138219	-0.0747604	-0.0968241	0.031852	-0.0866049	0.0751874	0.0182418	0.038741	-0.161891
Ssa#NM_001140534.1	transketolase (tkt)	0.607712	0.51699	0.123325	-0.0948058	-0.671783	0.574918	0.777948	-0.0245019	-0.449925	-0.557282	0.526992	0.31437	0.126915	-1.61478	-0.404896	0.248797
Ssa#NM_001140535.1	lipase, hormone-sensitive (lipe)	-0.0242718	0.0989562	0.02756	0.10063	0.00621288	0.142687	-0.0413505	0.11294		-0.0906868	-0.0414756	-0.0792866	-0.0728235	-0.0850966	-0.00600957	-0.0479853
Ssa#NM_001140536.1	6-phosphofructo-2-kinase/fructose-2,6-biphosphatase 4 (f264)	0.168833	0.126113	-0.609076	-0.277382	-0.168794	0.466365	0.981303	-0.0101902	-0.35049	-0.246038	-0.32107	0.864071	0.00209966	-0.260725	-0.406161	0.0411382
Ssa#NM_001140537.1	SH3 domain-containing kinase-binding protein 1 (sh3k1)	0.196189	0.104873	-0.446678	-0.343535	-0.393043	-0.0936221	0.0606782	-0.60349	-0.40465	0.551938	0.0375112	0.199093	0.467067	-0.0857585	0.3329	0.420528
Ssa#NM_001140538.1	inhibitor of growth family, member 2 (ing2)	-0.134785	-0.0541554	-0.117836	0.110504	0.103097	0.132184	0.136336	0.239842	0.133421	-0.0594305	-0.170871	-0.0003973	-0.17017	-0.168524	0.0634208	-0.0426371
Ssa#NM_001140539.1	Aspartyl-tRNA synthetase, cytoplasmic (sydc)	-0.127768	0.214214	-0.198341	0.51223	0.0122528	0.433988	0.135938	-0.0157692	0.13539	0.266833	-0.117528	0.00594126	-0.146409	-1.30259	-0.0664566	0.258075
Ssa#NM_001140540.1	DnaJ homolog subfamily B member 14 (djb14)	0.0626653	0.05875	-0.378621	0.0929919	0.0724514	0.249418	0.0358116	0.0812586	0.0383287	0.0395804	0.0904368	-0.00540201	-0.0341783	-0.280838	-0.111758	-0.0108949
Ssa#NM_001140541.1	Follistatin-related protein 1 (fstl1)	-0.0854354	0.0936551	0.362823	-0.143782	0.124916	-0.304217	-0.0549668	0.166235	0.0298111	0.544363	-0.546744	-0.133166	-0.129905	-0.380431	0.241981	0.214862
Ssa#NM_001140542.1	LIM and SH3 protein 1 (lasp1)	0.186015	0.0442619	-0.106814	-0.240003	-0.0503056	-0.171822	0.0325014	0.0385154	0.0313132	0.117263	0.174318	-0.0210328	-0.0608568	-0.158209	0.100642	0.0842151
Ssa#NM_001140543.1	Aminopeptidase B (ampb)	0.0751311	0.155817	-0.120587	0.0176681	-0.0787541	0.0306473	0.0807944	0.0977834	-0.139633	-0.0908735	0.0619041	0.0840764	0.0636609	-0.11481	-0.0818045	-0.041021
Ssa#NM_001140544.1	Asparagine synthetase domain-containing protein 1 (asnd1)	-0.122971	0.0203209	0.0340731	-0.0184571	-0.117526	0.258377	-0.0444663	0.201471	-0.243148	0.128117	0.187508	-0.0111456	-0.130974	-0.182707	0.0947835	-0.0532531
Ssa#NM_001140545.1	Integral membrane protein GPR137 (g137a)	-0.0621716	0.00763793	0.0533093	0.121093	0.160334	-0.0384297	-0.202015	0.297825	-0.0419548	0.283209	-0.236655	-0.229817	-0.198676	-0.0869512	0.248798	-0.0755327
Ssa#NM_001140546.1	tubulin-specific chaperone d (tbcd)	0.144845	-0.0806792	0.0159526	-0.117783	-0.265115	0.0563705	0.238418	-0.134331	0.0114325	-0.102662	0.0167003	0.120123	0.238696	0.00212085	0.00741685	-0.151505
Ssa#NM_001140547.1	8-oxoguanine DNA glycosylase (ogg1)	-0.0136689	0.141441	-0.261266	0.0151317	0.120866	-0.236213	0.0885835	0.19033	0.136488	-0.101409	0.134092	0.0877651	-0.0587564	-0.208265	-0.0330086	-0.00211282
Ssa#NM_001140549.1	Vacuolar ATP synthase 21 kDa proteolipid subunit (vato)	0.154797	0.569153	0.0444196	0.107728	-0.166627	0.423073	0.0435089	0.108508	-0.200977	-0.177373	-0.2271	0.144915	0.102373	-0.748895	-0.206623	0.0291137
Ssa#NM_001140550.1	G-protein coupled receptor 182 (gp182)	0.87437	0.288152	0.510209	0.320977	0.570074	0.689576	0.92706	0.119676	-0.295487	-0.788652	-0.485185	-0.426866	-0.318526	-1.01531	-0.74559	-0.22448
Ssa#NM_001140552.1	F-box only protein 42 (fbx42)	-0.344898	0.328905	-0.194419	0.0511598	-0.260698	-0.509376	-0.26668	0.39452	0.0414374	0.523971	-0.26713	-0.160726	0.387055	-0.171522	0.272119	0.176284
Ssa#NM_001140553.1	CDK5 regulatory subunit-associated protein 1 (ck5p1)	-0.0175923	0.00386838	0.0440148	-0.134028	0.0440769	-0.193706	-0.0351615	0.00190977		-0.050018	0.144804	0.00385548	-0.00648606	0.248078	0.0200507	-0.073668
Ssa#NM_001140554.1	Transmembrane protein 185-like (t185l)	-0.0221596	0.0329236	-0.123966	0.0284505	0.0533325	0.104592	-0.0661146	0.0406152	0.0192409	-0.0647336	0.0648588	-0.0248059	0.0625298	-0.0951222	-0.0761989	0.0665566
Ssa#NM_001140555.1	DNA repair protein RAD51 homolog A (ra51a)	0.266715	-0.119486	0.114458	-0.149385	0.105281	0.0711832	0.156611	0.0796122	-0.0808907	-0.116551	-0.0693285	0.0729124	-0.0230828	-0.0434016	-0.105734	-0.158913
Ssa#NM_001140556.1	Nucleolar protein 56	-0.468716	-0.809806	-0.514566	-1.68388	-0.0766847	0.373582	-1.07207	0.428376	0.876247	-0.120116	-0.17814	0.852839	0.590618	0.510372	0.44521	0.846728
Ssa#NM_001140557.1	DnaJ homolog subfamily C member 3 (dnjc3)	0.0441571	0.300285	-0.110938	0.266138	0.0136814	-0.0285822	0.0504536	0.0732991	-0.279957	-0.202169	-0.0176521	-0.0117844	-0.0697809	-0.191865	-0.00186294	0.166575
Ssa#NM_001140558.1	regulator of cytokinesis 1 (prc1)	0.133495	-0.178671	-0.252058	-0.246231	-0.247756	-0.136248	0.32899	-0.250906	-0.0619559	-0.181735	0.192036	0.407637	0.374024	-0.181888	-0.0429087	0.344176
Ssa#NM_001140560.1	chloride intracellular channel 2 (clic2)	0.163334	-0.240164	0.808942	-0.0246401	0.192077		0.23508	0.00363699	0.0207543	0.128977	-0.300291	-0.477682	-0.446283	-0.0593507	0.0949993	-0.0993923
Ssa#NM_001140561.1	COP9 signalosome complex subunit 3 (csn3)	-0.133758	-0.0558379	0.0156577	0.0354434	0.0490734	0.175449	-0.124338	0.113248	0.0120953	-0.00317153	-0.221542	0.0787808	-0.0316371	0.0892788	-0.157254	0.15851
Ssa#NM_001140562.1	nucleoporin 85 (nup85)	0.00152081	0.0487827	-0.0956608	0.0438605	-0.00230969	0.144548	-0.0452483	-0.0171657		-0.0955217	0.0811141	-0.0194849		0.0669346	-0.0556192	-0.0557507
Ssa#NM_001140563.1	Mesoderm development candidate 1 (mesd1)	0.26764	0.445072	0.545066	0.314042	0.176988	-0.566265	0.0658663	-0.0565403	-0.0861221	0.257489	-0.218138	-0.461308	-0.371863	-0.42091	-0.150102	0.259084
Ssa#NM_001140565.1	ring finger protein 10 (rnf10)	-0.274994	0.333911	0.000344608	0.221406	-0.0512606	-0.771956	0.220113	0.0831352	-0.186323	0.478478	-0.101537	-0.0445948	-0.0276486	-0.224215	0.249257	0.0958822
Ssa#NM_001140567.1	Beta-catenin-like protein 1 (ctbl1)	0.0889747	-0.00134588	-0.193684	-0.220753	-0.283186	0.480139	0.344128	0.0358189	-0.0931868	-0.11675	0.108092	0.332066	0.21515	-0.529102	-0.201497	0.0351373
Ssa#NM_001140570.1	Skeletal muscle and kidney-enriched inositol phosphatase (skip)	-0.0134125	-0.0648874	-0.0493229	0.0661621	-0.106143	0.0442062	-0.0934623	0.0503256	0.0927053	0.127952	0.0458529	-0.0112966	0.0449479	-0.243453	0.108997	0.000826903
Ssa#NM_001140571.1	neuroplastin (nptn)	0.305426	0.396488	0.185096	0.0287119	0.393128	-0.259517	0.0718866	0.15041	-0.0970379	0.128895	-0.820983	0.0177716	-0.0667633	-0.337336	-0.016823	-0.0793495
Ssa#NM_001140573.1	52 kDa Ro protein (ro52)	0.102793	-0.0845343	0.0441527	-0.0980834	0.0819677	0.0203806	-0.0938307	-0.0391693	0.00197683	0.0711027	-0.138112	-0.0502889	-0.123816	0.100098	-0.0123704	0.217735
Ssa#NM_001140574.1	Keratin, type I cytoskeletal 20 (k1c20)	0.0587765	-0.0188103	-0.0523297	-0.0778891	0.0174023	-0.0290891	-0.0278554	-0.0636642	0.0364919	0.0209417	-0.0916444	-0.0679657	0.180634	0.00889297	0.00722131	0.0988878
Ssa#NM_001140576.1	Leukocyte surface antigen CD53 (cd53)	0.269138	1.00154	0.826261	0.294787	-0.273497	0.215315	0.412463	0.61099	-0.324157	0.148229	-0.863328	-0.328036	-0.253145	-1.17896	-0.427946	-0.12965
Ssa#NM_001140577.1	Acidic leucine-rich nuclear phosphoprotein 32 family member E (an32e)	-0.012684	-0.0471783		-0.017553	0.0546777	0.032508		0.0693257	-0.0217184	-0.0732901	-0.0353114	0.0316216		0.0107395	0.0212135	-0.0123508
Ssa#NM_001140578.1	Di-N-acetylchitobiase (diac)	-0.142996	-0.0469384	0.0288427	-0.14835	-0.0685453	0.179501	-0.0718402	-0.0549409	-0.0155217	0.0444965	-0.0312048	0.0381187	0.13564	0.112333	-0.109131	0.150539
Ssa#NM_001140582.1	ADP-ribosylation factor-like protein 8B (arl8b)	0.194968	0.144854	-0.093664	-0.0853787	0.0546119	-0.298274	0.00570228	0.081652	-0.158313	0.230553	-0.191727	0.0952315	0.101593	-0.247675	-0.0133832	0.179245
Ssa#NM_001140583.1	Thymosin beta-a (tyba)	-0.450291	0.600867	-0.615379	-0.426003	-0.383825	0.895819	0.579289	-0.796422	-0.00201666	-0.599797	1.12709	0.847122	-0.734278	-0.463484	-0.0887766	0.510078
Ssa#NM_001140584.1	Transmembrane protein 69 (tmm69)	-0.366839	-0.221813	-0.152835	-0.489297	-0.145547	-0.0243899	-0.215431	-0.0170612	0.315488	-0.147652	-0.190298	0.456195	0.314641	0.9945	-0.0285382	-0.0811234
Ssa#NM_001140586.2	Ribonuclease P protein subunit p21 (rp21)	0.0675749	-0.0339914	-0.200196	0.0131817	0.114552	0.0202417	0.114523	-0.0363188		-0.0229657	0.0403857	-0.0912448	0.133795	-0.0724629	-0.0575138	0.0104397
Ssa#NM_001140587.1	Ribonuclease H2 subunit C (rnh2c)	0.388966	-0.0582676	-0.255646	-0.516838	-0.543387	0.787784	0.371648	-0.499001	-0.242622	-0.40085	0.255976	0.748217	0.388221	-0.255464	-0.171495	0.00275234
Ssa#NM_001140589.1	Photosystem II 10 kDa polypeptide, chloroplast (psbr)	0.0768023	-0.0821847		0.0311556	0.0264004	-0.0626449	-0.0523383	-0.0478702	-0.00854105	0.0398216	-0.0976894	0.00851269	0.00284299	0.0165039	0.0722668	0.0769624
Ssa#NM_001140590.1	Niemann-Pick disease, type C2 (npc2)	0.0805178	-0.0428711	0.0142618	0.0327392	-0.0372035			0.0775088	-0.0181067	-0.0685984	0.0193699	-0.135518		0.016124	0.0321811	0.0295949
Ssa#NM_001140591.1	Cathepsin O (cato)	-0.0389634	0.0780024	-0.0766866	-0.0187746	-0.0278086	0.0283827	0.0267829	0.000903403	0.109617	-0.0172466		-0.000298897	-0.0581437	-0.0833248	-0.034984	0.112542
Ssa#NM_001140592.1	Nck-associated protein 1 (nckp1)	-0.0662014	0.081656	-0.0340562	-0.0184797	-0.00589749	-0.00822539	0.167276	0.0438067	0.0209956	-0.0613025	0.117643	-0.0220753	0.00706057	-0.167656	-0.072198	0.0176543
Ssa#NM_001140593.1	26S protease regulatory subunit 6A (prs6a)	0.343675	0.180801	0.292467	-0.0220751	-0.281422	0.504365	0.278612	0.100386	-0.267942	-0.373364	0.215833	0.181244	0.0394143	-1.11517	-0.249425	0.172599
Ssa#NM_001140594.2	Sulfotransferase 6B1 (st6b1)	0.0742705	-0.07289	-0.271222	0.0735756	-0.118962	0.375019	0.0333278	-0.135587	0.00770461	-0.160184	0.106786	0.0351708	0.25095	-0.201929	0.0425479	-0.0385802
Ssa#NM_001140595.1	Transmembrane 4 L6 family member 1 (t4s1)	-0.827083	-0.179023		-0.616026	-0.646415		-0.679393	-0.654394	0.814978	-0.553511	2.42675	-0.075889	-0.716696	-0.43505	-0.04533	2.18709
Ssa#NM_001140596.1	Ubiquitin-like protein FUBI (ubim)	-0.194322	-0.11799	0.00826725	-0.118717	-0.123576	-0.0103504	-0.0115781	0.144839	-0.148785	-0.0591886	0.365049	0.261262	-0.00209334	-0.302368	-0.0193386	0.328885
Ssa#NM_001140597.1	Sodium/potassium-transporting ATPase subunit beta-233 (at233)	-0.620701	0.123728	-0.514496	-0.500946	-0.970161	-0.307907	-0.630661	-1.1993	0.692846	-1.07084	2.29504	0.994316	1.67268	-1.56026	-0.117224	1.71389
Ssa#NM_001140598.1	L antigen family member 3 (lage3)	0.211119	0.0246051	-0.1105	-0.356177	-0.390576	0.494348	0.456578	-0.233848	-0.279265	-0.224252	0.025093	0.450402	0.207683	-0.193871	-0.260936	0.179601
Ssa#NM_001140599.1	D4, zinc and double PHD fingers, family 3 (dpf3)	-0.0129555	0.0566636	-0.0567281	0.0517146	0.13114		-0.0370992	-0.0110478		0.011257	-0.0341211	-0.0784448	-0.0253248	-0.0815915	-0.00240484	0.0889424
Ssa#NM_001140601.1	LYR motif containing 1 (lyrm1)	0.214408	0.138458	0.0422732	0.126309	-0.0109925	-0.041707	0.153576	0.0333412	-0.155006	-0.00331457	-0.0425005	-0.028952	-0.0431918	-0.441275	0.162718	-0.104146
Ssa#NM_001140603.1	sideroflexin 2 (sfxn2)	-0.0439618	-0.296546	0.112027	0.221888	0.0665771	-0.0030939	0.046728	0.139309	-0.206692	0.244845	-0.0428403	-0.117389	0.220172	0.0374701	-0.0267402	-0.351754
Ssa#NM_001140604.2	Otoraplin (otor)	-0.0603695	-0.0764571	-0.0714464	0.048771	0.00550892	0.0620751	0.00409449	-0.00602494	0.107988	0.0622681	-0.0748989	-0.122893	0.221885	-0.00203002	-0.0497821	-0.0486893
Ssa#NM_001140605.1	Dysbindin (dtbp1)	-0.1171	0.310785	-0.100181	-0.0389493	-0.0927517	0.331446	0.223816	-0.0584963	-0.168661	-0.0282561	0.132339	-0.121897	-0.0123791	-0.182849	-0.113768	0.0368999
Ssa#NM_001140606.1	Ras association domain-containing protein 4 (rasf4)	-0.100474	0.0591187	0.0352071	0.203756	0.00487986	-0.0380148		0.165129	-0.0343192	0.0139258	0.00259466	-0.110403		-0.108226	-0.047473	-0.0457
Ssa#NM_001140607.1	Alkylated DNA repair protein alkB homolog 4 (alkb4)	0.0661909	-0.0624283		0.0720207	-0.0902077	0.10162	-0.153547	0.0330532	0.00705264	-0.123882	-0.10789	0.0798219	0.154503	0.0473543	-0.0813191	0.0576563
Ssa#NM_001140608.1	Spindle and kinetochore-associated protein 2 (ska2)	0.0232847	-0.0715785	-0.00923943	0.0864475	-0.0471634	-0.00708922	0.0874155	-0.0407436		0.0430964	0.00816688	-0.072615	0.00753468	-0.0663286	-0.0269483	0.0857605
Ssa#NM_001140610.2	Beta-crystallin A1-2 (crb12)	0.187986	-0.0807593		0.0435449	-0.000392336	0.00130019	-0.00109995	-0.0823158		-0.048277	0.0361569	-0.0858263	0.186474	-0.139775	-0.011597	-0.00542042
Ssa#NM_001140611.1	Tyrosine-protein kinase SRK2 (srk2)	0.0125843	-0.233793	-0.142686	-0.135861	0.241988	-0.127001	-0.212282	0.0316954	0.0845703	0.0858243	-0.241067	-0.131111	0.0083824	0.672138	0.0987243	-0.0121074
Ssa#NM_001140612.1	Chromobox protein homolog 3 (cbx3)	0.118963	0.168663	0.0818335	-0.37805	-0.568988	0.685963	0.729953	0.0679749	-0.151058	-0.323084	0.340024	0.707013	0.160659	-1.39602	-0.289688	0.0458372
Ssa#NM_001140613.1	Poly polymerase 10 (par10)	-0.028677	-0.0624998	0.183349	-0.0288041	-0.0103406	-0.0693177	0.152498	-0.0175909	0.0180848	-0.0165631	0.0108486	-0.0298226	-0.055387	-0.0148616	-0.0377368	0.00682067
Ssa#NM_001140614.1	Zinc finger protein 593 (zn593)	0.0503702	-0.110968	-0.0103986	0.105153	-0.0573448	0.0127692	-0.0799077	0.00159049	-0.0766168	0.0112884	0.000698588	-0.00301481	0.0855716	-0.0789949	0.192333	-0.0425298
Ssa#NM_001140615.1	Coiled-coil domain-containing protein 12 (ccd12)	-0.0732186	-0.089693	0.0437598	0.120781	0.0449294	0.0368787	0.00972983	0.0558968	-0.00541738	-0.110265	0.00608066	0.0744575	-0.179618	0.0860155	-0.0351819	0.0148639
Ssa#NM_001140616.1	Borealin (borea)	-0.0201641	0.0354838	-0.314335	-0.250187	-0.178751	0.638619	0.140481	-0.0608171	-0.117338	-0.113666	-0.088389	0.359924	0.185612	-0.163504	-0.152306	0.099337
Ssa#NM_001140617.1	Bardet-Biedl syndrome 5 (bbs5)	-0.0728549	0.0321486	-0.197709	0.0319478	0.126124	0.0424458	0.0312117	-0.062207		0.0496529	0.0170657	0.0351544	-0.0392237	-0.0549277	-0.0833436	0.144515
Ssa#NM_001140618.1	SYS1 homolog (sys1)	-0.0614487	0.151531		0.111575	-0.127654	-0.0811715	0.0112622	0.11835	0.0671089	0.0742139	-0.113488	0.0688289		-0.0421536	-0.0886084	-0.0883446
Ssa#NM_001140619.1	thiosulfate sulfurtransferase KAT (kat)	0.0342384	-0.05787	-0.0628719	0.00676551	0.00616441	0.0528398	-0.0272789	0.0924653		0.00917661	0.0211102	0.0207138	-0.0382944	-0.0264663	-0.0179873	-0.0127053
Ssa#NM_001140620.1	Transmembrane 6 superfamily member 1 (tm6s1)		0.0305373	-0.0609889	-0.022221	-0.0313823	-0.0453424	0.01913	-0.0129537	0.0651271	0.0652597	-0.0362578	0.0282033		0.0264335	-0.0134485	-0.0120958
Ssa#NM_001140621.1	Zinc finger HIT domain-containing protein 3 (znhi3)	-0.305569	0.0406961	-0.0624492	0.172964	-0.0813278	0.589439	0.218348	0.0849216	-0.0733531	0.0547586	-0.382591	0.443635	-0.312774	-0.299363	0.0216057	-0.108937
Ssa#NM_001140622.1	60S ribosomal protein L26 (rl26)	0.0292165	-0.0552843		0.00831002	0.042611	0.203345	-0.0303855	-0.0758616	0.0549492	-0.0312919		-0.0623496	-0.0482013	0.0170663	-0.0260999	-0.0260244
Ssa#NM_001140624.1	Transmembrane protein 65 (tmm65)	0.106853	0.010742	-0.0620525	0.00707332	-0.026166	0.0265037	-0.0410307	-0.0334163	0.0809396	0.187027	-0.193745	-0.045648	-0.0147393	0.103619	-0.0535622	-0.052397
Ssa#NM_001140626.1	Type-1 angiotensin II receptor-associated protein-like (atrap)	0.10936	-0.0327283	-0.0590109	-0.0907726	0.152253	0.164436	-0.0402435	-0.0320401	0.00729143	0.0226291	-0.163919	-0.0435138	-0.01177	-0.0271028	-0.00510085	0.0502313
Ssa#NM_001140627.2	multiple coagulation factor deficiency 2 (mcfd2)	-0.0118327	0.137978	0.250416	0.273549	-0.0362044	0.146726	0.21537	0.29652	-0.116696	-0.330136	0.0441616	-0.10828	-0.355898	-0.0554076	-0.0693279	-0.280936
Ssa#NM_001140628.1	ubiquitin-conjugating enzyme E2C (ube2c)	0.130599	-0.125804	-0.477615	-0.477954	-0.515837	0.889307	0.56138	-0.379376	-0.182472	-0.227527	0.162322	0.622012	0.550202	-0.604171	-0.216657	0.291585
Ssa#NM_001140629.1	RPA-interacting protein A (ripa)	0.0618296	0.00666169	-0.242693	-0.0450507	0.0388648	0.0138303	-0.000934012	-0.0894033		0.0285953	-0.00810676	0.0107897	0.127694	-0.0103395	0.103414	0.00484678
Ssa#NM_001140631.1	dicarbonyl/L-xylulose reductase (dcxr)	-0.102342	0.0912316	-0.054368	-0.365731	-0.260416	-0.0373431	-0.148152	-0.337005	-0.0260625	-0.198979	0.168234	0.525309	0.605363	-0.240384	-0.131407	0.512057
Ssa#NM_001140632.1	Down syndrome critical region protein 3 homolog (dscr3)	-0.189824	0.0887204	-0.032747	0.25043	0.230167	-0.0457904	-0.00689597	0.377078	0.199964	-0.0548856	-0.276833	-0.0263143	-0.181277	-0.299096	-0.137115	0.104422
Ssa#NM_001140633.1	Progressive ankylosis protein homolog (ankh)	-0.118605	0.0073054	-0.0205292	-0.0489709	-0.165242	0.159273	0.00607158	-0.0379279	0.080442	-0.0355892	-0.137804	0.00752992	0.127754	0.0335732	0.202039	-0.0593192
Ssa#NM_001140634.1	Probable tRNAHis guanylyltransferase (thg1)	0.249012	-0.055943	-0.0167219	0.0120012	-0.0361777	0.177406	0.178968	-0.0657864		0.0512498	0.0846168	0.125247	-0.0730789	-0.427815	-0.158987	-0.0439885
Ssa#NM_001140635.1	Translation initiation factor eIF-2B subunit beta (ei2bb)	0.226098	-0.177852	0.233279	0.212921	0.0593704	-0.0250065	0.23524	0.200532	-0.302687	0.158227	-0.24602	-0.168544	-0.183589	0.0507592	-0.105502	-0.16723
Ssa#NM_001140636.1	Vascular endothelial growth factor D (vegfd)	-0.0134494	0.0595109	0.117855	-0.0416464	-0.0560495	0.0117279		0.0683548	0.0275344	-0.0850907	-0.0333311	0.0571515	-0.0229928	5.2356e-05	-0.0444342	-0.045193
Ssa#NM_001140637.2	Multiple epidermal growth factor-like domains 6 (megf6)	0.0591907	0.0888788		-0.0900897	0.0271898	-0.0616328	-0.0436574	-0.0432328	0.116202	-0.0948385	0.00559482	0.00846352	0.00554732	0.0114689	0.0339013	-0.0229859
Ssa#NM_001140638.1	Probable palmitoyltransferase ZDHHC4 (zdhc4)	0.201906	-0.0104647	0.0500039	-0.0317702	-0.0553682	0.119488	0.134196	-0.00436226	-0.151506	-0.21749	0.141469	-0.0151948	0.192227	-0.335037	-0.0633103	0.0452132
Ssa#NM_001140639.1	pleckstrin (plek)	0.146177	0.51531	0.0932086	-0.819238	-0.771989	0.328961	-0.189958	0.440626	0.0871145	0.596254	-0.528238	-0.165754	-0.03429	-0.165547	0.345282	0.122086
Ssa#NM_001140640.1	Transmembrane protein 136 (tm136)	0.00362973	0.0264102	-0.0390823	0.0156441	0.0826506	-0.0771749		-0.00355387		0.0234765	-0.0195379	-0.00517577	0.0335871	-0.0683156	0.0112674	0.0161744
Ssa#NM_001140642.1	Myoglobin (myg)	0.0513767	-0.0673704	0.0101655	0.0310646	-0.0604532		0.0322373	-0.020199		-0.0458377	0.0853965	-0.0417337		0.0395571	-0.0068476	-0.0073561
Ssa#NM_001140643.1	N6-adenine-specific DNA methyltransferase 1 (n6mt1)	-0.0689245	0.0431166	0.0928827	-0.0108345	-0.111015	0.121462	0.0926904	-0.161526	-0.0484776	-0.105293	0.124198	-0.0167015		-0.00806834	-0.0187927	0.075282
Ssa#NM_001140644.1	cullin 2 (cul2)	0.0217791	-0.0975427	-0.0754025	0.0641188	0.14331	-0.0739035	-0.02499	-0.0613875	-0.0245876	-0.0752634	0.0564369	0.0663122	0.0918042	0.00845821	-0.0353609	0.0162179
Ssa#NM_001140646.1	Plasma membrane proteolipid 3 (pmp3)	0.0999433	0.0308183	0.057241	0.0473029	-0.102223	0.0466799	-0.0655908	-0.0684929	0.121739	-0.0431798	-0.0320096	-0.00214878	0.0115736	0.0487736	0.0341382	-0.184566
Ssa#NM_001140648.1	Neuroendocrine protein 7B2 (7b2)	0.0216897	-0.0565756	-0.0474431	0.00268591	-0.00900599	0.079824		-0.00298499		0.088526	0.0253671	-0.0334808		0.0526316	-0.121054	-0.000180187
Ssa#NM_001140649.1	Solute carrier family 2, facilitated glucose transporter member 9 (gtr9)	-0.0371446	0.0185251	0.132777	0.0148434	0.0359307	0.0827222	-0.0808605	0.0243048	0.0901991	-0.0816955	-0.0425405	0.125721	0.0476802	-0.195711	-0.0468553	-0.087896
Ssa#NM_001140650.2	nuclear receptor subfamily 0 group B member 2 (nr0b2)	-0.032095	-0.0373224	0.012104	-0.145746	-0.0261336	0.221307	0.0267045	0.0379728	-0.036662	-0.01333	-0.0233454	0.0375873	0.0348702		-0.00813802	-0.0477734
Ssa#NM_001140651.1	CJ072 protein (cj072)	0.096006	0.0452913	0.15277	-0.110493	0.0124841	-0.041546	-0.00332067	0.0421925	0.000851927	-0.103366	0.0293297	-0.00415057	-0.0838811	-0.0415848	0.0844564	-0.0750407
Ssa#NM_001140652.1	IMP3, U3 small nucleolar ribonucleoprotein, homolog (yeast) (imp3)	-0.0696199	-0.023442	-0.174109	0.0453296	-0.0679212	0.40484	0.392456	0.0378774	-0.00838176	-0.253007	-0.132879	0.0895212	0.00517491	-0.0588739	-0.13576	-0.0512067
Ssa#NM_001140654.1	Gem-associated protein 7 (gemi7)	-0.069252	0.21011	-0.17619	0.0363103	-0.116075	0.0437589	0.100781	0.081612		-0.164894	-0.0767823	0.164011	0.0653776	-0.0495037	-0.0807376	0.0314743
Ssa#NM_001140656.1	translin-associated factor X (tsnax)	-0.0428865	0.184781	-0.228429	-0.148466	4.04125e-05	0.304587	0.228083	-0.0688856	0.0194807	-0.0567653	-0.00164139	0.31185	0.0742376	-0.379766	-0.0863843	-0.109834
Ssa#NM_001140657.1	Damage-regulated autophagy modulator (dram)	0.0148252	0.0144924	-0.0491407	-0.0412969	-0.0788343		-0.121206	-0.108456		0.114757	-0.0676721	0.108491	0.175989	-0.0103611	1.80786e-05	0.0483945
Ssa#NM_001140659.2	Tripartite motif-containing protein 55 (tri55), transcript variant X1	0.662482	0.0494187	-1.12594	1.2752	1.13853	-1.17096	0.746113	-0.521658	0.15966	-0.955749	0.27678	-0.578293	-0.740414	1.23745	0.468594	-0.921209
Ssa#NM_001140660.1	potassium voltage-gated channel, Isk-related family, member 4 (kcne4)	-0.0501469	0.0411467	0.0659134	-0.0528868	0.110239	0.164664	-0.0530591	0.04048	0.0261865	0.138265	-0.117856	-0.163315	0.0708986	-0.15219	-0.0707114	0.00237436
Ssa#NM_001140662.1	dishevelled, dsh homolog 3 (Drosophila) (dvl3)	-0.0280768	-0.0345256	0.182621	0.0293365	-0.0598477	0.0264432	-0.00665404	-0.0270578	-0.0269462	-0.0104326	0.0443166	0.0412465	-0.0785927	-0.000153715	0.000643285	-0.0523196
Ssa#NM_001140663.1	Probable Bax inhibitor 1 (bi1)	-0.148076	0.0889446	0.461444	0.327454	-0.124227	0.0936576	-0.184285	0.316968	-0.0389563	-0.279772	-0.311152	-0.00825546	-0.323117	-0.0544545	0.21653	-0.0326996
Ssa#NM_001140664.1	hairy and enhancer of split 5 (Drosophila) (hes5)	0.00279577	-0.0136613	0.204121	-0.066912	-0.0676523		0.0669266	-0.0612325		-0.0239103	-0.012322	-0.0105341		0.0724556	-0.0474372	-0.0426366
Ssa#NM_001140665.1	60S ribosomal protein L23 (rl23)	0.332684	0.454674	0.396703	0.15442	-0.605727	0.531701	0.736101	-0.141559	-0.85096	0.30196	0.299878	-0.0102604	0.0111653	-1.42992	-0.0345274	-0.146329
Ssa#NM_001140667.1	Syntaxin-7 (stx7)	0.0297303	0.178159	-0.411392	-0.0362295	-0.0717623	0.0366399	-0.00450453	0.0455345	-0.0664089	0.0103779	0.177886	0.143528	0.0867793	-0.126743	-0.0357701	0.0441753
Ssa#NM_001140668.1	c-reactive protein, pentraxin-related (crp)	0.0293181	-0.125937	-0.142655	0.126027	-0.123302	0.0848453	-0.0954417	-0.140144	-0.127096	-0.179624	-0.059707	0.463501	0.83139	-0.347429	-0.0407236	-0.153025
Ssa#NM_001140669.1	NF-kappa-B inhibitor-interacting Ras-like protein 2 (kbrs2)	0.232346	0.0438546	0.0350183	-0.089174	0.0105812	0.241049	0.0317125	0.132609	-0.0708104	0.0674525	-0.0596198	-0.081755	-0.10998	-0.329399	-0.137893	0.084008
Ssa#NM_001140670.1	distal-less homeobox gene 5a (dlx5a)	0.0242739	-0.0678345		-0.00319897	0.030533	0.200955	-0.0860327	-0.0376915	0.0493585	0.0454711	-0.058568	-0.0697718	0.0561941	-0.0364308	-0.0872822	0.0400247
Ssa#NM_001140671.1	Abhydrolase domain-containing protein 14A (abhea)	-0.0150271	-0.0051975	0.0167791	0.0342883	-0.004164	-0.1042	-0.0108975	-0.012504		-0.0571945	-0.020396	-0.0905811	0.0100193	0.0617342	0.175653	0.0216876
Ssa#NM_001140673.1	Myophilin (myph)	0.0380274	-0.00866691		0.0591222	-0.0354646			0.0259646		-0.0596926		-0.0580137	0.0168759	0.026704	-0.0489244	0.0440682
Ssa#NM_001140674.1	Cytosolic sulfotransferase 2 (st2s2)	-0.00393307	-0.010356		-0.0534764	0.0509155	0.106117	-0.0730551	-0.0102352	0.0632537	-0.0229874		-0.0540451	0.0732167	-0.0298994	-0.0177954	-0.0177199
Ssa#NM_001140675.1	D-tyrosyl-tRNATyr deacylase 1 (dtd1)	-0.0308017	0.264089	0.25247	0.00173431	0.0109433	-0.0756315	0.221124	0.26347	0.083934	-0.113556	-0.0949474	-0.188431	-0.164454	-0.373457	0.0514662	-0.107948
Ssa#NM_001140676.1	HIG1 domain family member 1A (hig1a)	-0.151167	0.011314	-0.337276	0.0410136	-0.00859846	0.198511	-0.0149618	0.227624	-0.00446376	-0.170783	0.0952106	0.355408	-0.118562	-0.146336	-0.149061	0.172131
Ssa#NM_001140678.1	Parvalbumin, thymic (prvt)		0.0628015		0.0201115	-0.114349			0.0410196		0.0176816	0.00488575	0.0200376		-0.0603528	-0.0156162	0.0237806
Ssa#NM_001140679.2	Prefoldin subunit 4 (pfd4)	-0.0609286	-0.0674979	-0.127165	0.0639733	0.0397641		0.0139013	0.0762833		0.0263153	0.227016	0.0166979		-0.0379829	-0.0857349	-0.0846421
Ssa#NM_001140681.2	v-ral simian leukemia viral oncogene homolog Bb (ras related) (ralbb)	-0.120746	-0.0385271	-0.00210139	-0.0725574	0.0495554	-0.19767	0.107396	0.112945	-0.106674	-0.046081	0.0567139	0.140198	0.149498	0.0900003	-0.142651	0.0207013
Ssa#NM_001140683.2	Creatine kinase, testis isozyme (kcrt)	-1.04741	0.247909	0.291488	-0.486801	-0.445262	-0.547994	-0.268634	0.283507	0.300861	0.345055	0.804814	0.141415	-0.419644	0.0683225	0.0100747	0.7223
Ssa#NM_001140684.1	Mimecan (mime)	0.0764016	-0.151625	-0.0190686	-0.0567818	0.094381	0.0859126	-0.00824222	-0.0989495	-0.00904006	-0.011619	-0.096889	0.00680916	0.0483123	0.091206	-0.0275601	0.0767531
Ssa#NM_001140685.1	Carbonic anhydrase 12 (cah12)	0.032316	0.0142876	-0.0599163	-0.0389633	-0.0382913	0.00125489	0.0958383	-0.0585098	-0.0442782	0.0520171	0.0162123	0.019081	0.0161648	0.0220864	-0.0169306	-0.0123685
Ssa#NM_001140688.1	phosphatidylinositol glycan anchor biosynthesis, class H (pigh)	-0.0288755	-0.0408024	0.0333809	0.021532	0.0818101	-0.117001	-0.0970047	0.206111	0.0953786	0.105167	-0.20325	-0.0251196	-0.0154618	-0.0470301	0.00921071	0.0219545
Ssa#NM_001140689.1	DEAH (Asp-Glu-Ala-His) box polypeptide 8 (dhx8)	-0.0345063	0.0120969	-0.324909	0.0800602	-0.0744831	0.394283	0.445178	0.0296406	-0.309729	-0.0556982	0.000815516	0.0830464	-0.00276132	-0.246165	0.0623196	-0.0591888
Ssa#NM_001140691.1	triadin (trdn)	-0.0802641	-0.124995	-0.0703078	0.121242	-0.0567638	-0.0190009	0.120813	-0.053569		-0.0636975	-0.00856679	-0.0556848	0.0963157	0.0117094	0.112306	0.070465
Ssa#NM_001140696.1	LYR motif containing 2 (lyrm2)	0.0171964	-0.112423	0.115363	0.0979697	0.0291202	-0.0935014	0.167901	0.0335343	0.0704479	-0.250924	-0.0177572	0.0570553	0.0250218	-0.25065	-0.111163	0.222812
Ssa#NM_001140697.2	Glutaredoxin-like protein YDR286C homolog (yd286)	0.14891	0.363844	0.267995	0.185451	-0.114327	0.0191277	0.185423	-0.025415	-0.22481	0.298233	0.0294592	-0.4336	0.12445	-0.747384	-0.0163006	-0.0610515
Ssa#NM_001140698.1	FAM82B (fa82b)	-0.00896104	-0.0974066	-0.0503643	-0.127596	-0.0649047	-0.00821674	0.00313479	0.00351327	0.0411103	-0.15508	0.275132	0.150707	0.0465283	-0.27673	0.0306818	0.23845
Ssa#NM_001140699.1	COMM domain-containing protein 5 (comd5)	-0.0919588	0.154149	-0.0807455	-0.075227	-0.0445765	-0.0300959	-0.0257005	0.173628		-0.11829	0.143526	-0.00644969		0.0795754	-0.0402104	-0.0376258
Ssa#NM_001140700.1	MKI67 FHA domain-interacting nucleolar phosphoprotein-like (mk67i)	0.262667	0.18364	-0.355238	0.199364	-0.466129	0.832978	0.706488	-0.00542614	0.0331361	-0.495146	0.144386	0.23014	-0.247681	-0.918207	-0.342053	0.237083
Ssa#NM_001140701.1	Amyloid protein-binding protein 2 (apbp2)	-0.0646985	0.0920258	-0.100944	0.0325531	0.182274	-0.0666829	0.199423	0.115555	-0.103621	-0.101643	0.0142457	-0.0547037	-0.17265	-0.222954	0.137353	0.114468
Ssa#NM_001140703.1	Acidic leucine-rich nuclear phosphoprotein 32 family member A (an32a)	-0.0162126	-0.0950826	0.0155936	0.136418	0.111906	0.0520158	0.0336721	0.0940653	-0.0530699	0.04738	-0.16205	-0.0207582	-0.0437875	-0.0118951	-0.0237486	-0.0644448
Ssa#NM_001140704.1	T-box 15 (tbx15)	0.0445651	-0.0825271	0.14733	0.0308132	0.026058	0.035179	-0.0934549	-0.0482126		-0.0117301	-0.134897	-0.0815586	0.101539	0.0161615	-0.0258848	0.07662
Ssa#NM_001140705.1	fibroblast growth factor 3 (fgf3)	-0.0439388	-0.0501601	0.0540025	-0.0247358	-0.0751689	0.0591448	0.10618	-0.118968	-0.0392884	0.113836	0.0285171	-0.013613		0.025686	-0.0126185	-0.00887526
Ssa#NM_001140706.1	Ras-related protein Rab-39B (rb39b)	-0.0327046	0.0775385	0.0800935	-0.0136894	-0.0647152			-0.00118737		0.0740915	0.111919	-0.0449973	-0.0308489	0.0344186	-0.0490946	-0.140823
Ssa#NM_001140707.1	UBX domain-containing protein 6 (ubxd6)	0.121099	0.0577829	-0.0757561	-0.142495	-0.0160713	0.123047	0.204378	0.0584898		0.0373474	-0.0497754	-0.0898994	-0.0170606	-0.22931	-0.0561846	0.0744105
Ssa#NM_001140708.1	transmembrane emp24 domain trafficking protein 2 (tmed2)	-0.154202	0.0370629	0.147474	0.0895833	-0.048577	0.091986	0.0991552	-0.0119657	-0.0866902	0.000565906	-0.0768745	0.0406087	-0.0319791	-0.0487921	-0.0808272	0.0334721
Ssa#NM_001140711.1	Mitotic spindle assembly checkpoint protein MAD2A (md2l1)	0.149459	-0.0849382	-0.144903	-0.286029	-0.450075	0.671709	0.413091	-0.420326	-0.0640049	-0.307948	0.18001	0.456813	0.320283	-0.363557	-0.107825	0.0382441
Ssa#NM_001140712.1	Transmembrane protein 70 (tmm70)	-0.097154	0.019673	-0.0871977	0.15537	0.00481126		-0.0310161	0.120873	0.0221828	0.064635	-0.0946299	-0.0133763		-0.122944	0.00519866	0.0535751
Ssa#NM_001140713.2	Rho GTPase-activating protein 21 (rhg21)	0.0604634	-0.0178782	0.12299	-0.138369	-0.010112		-0.0568777	-0.00375044		0.043924	-0.00101394	-0.0365257	-0.0242886		-0.00167414	0.0631124
Ssa#NM_001140715.1	Der1-like domain family, member 2 (derl2)	0.0204519	0.123174	-0.121252	-0.0260173	-0.0109727	-0.0669398	-0.0701062	0.0364802	0.0165357	0.0926445	-0.0757859	0.135262	0.124329	-0.0163532	-0.129138	-0.0323112
Ssa#NM_001140716.1	Lipid phosphate phosphohydrolase 2 (lpp2)	-0.0260478	-0.0159023	0.0724138	0.0250484	0.048633	-0.115087	0.0795356	0.0365685	0.0180469	-0.0147326	0.0138051	-0.159625	0.00222332	0.0527858	-0.0813061	0.0636393
Ssa#NM_001140718.1	2-acylglycerol O-acyltransferase 2-A (mog2a)	0.00179379	-0.0829732	-0.0618119	0.00443129	0.0846842	0.111445	-0.0919177	-0.0373088	0.0074401	0.130854	0.167378	-0.18298	-0.0148913	0.0348241	-0.0583324	-0.0126359
Ssa#NM_001140719.1	Methyltransferase-like protein 6 (metl6)	0.0720126	-0.0156559	0.00759683	-0.0253481	-0.0115312	0.1336	0.0253923	-0.0188484	0.0156699	-0.0683046	-0.0751252	0.0297221		-0.0986932	-0.0334724	0.0629856
Ssa#NM_001140720.1	Hemoglobin subunit alpha-D (hbad)	-0.164859	-0.346014	-0.015444	0.398911	0.357371		-0.155439	0.263936	-0.0190064	0.35676	-0.341671	-0.341446	0.0287159	-0.0259516	0.163289	-0.159148
Ssa#NM_001140721.1	cAMP-specific 3,5-cyclic phosphodiesterase 4D (pde4d)	-0.0771831	-0.0634131	-0.0504967	0.0343255	0.0695668	0.0264333	0.0809912	-0.0178205		-0.00585225	-0.0478837	0.0461838		0.00890525	-0.00177065	-0.00198625
Ssa#NM_001140722.1	Ras-related protein Rab-22A (rb22a)	0.0673717	-0.0700728	0.02965	-0.0449434	-0.047105		-0.0388114	-0.0872525	-0.0543341	0.0946798	0.0427364	-0.0717917		0.166051	0.0368247	-0.023002
Ssa#NM_001140723.1	LSM7 homolog, U6 small nuclear RNA associated (S. cerevisiae) (lsm7)	0.297367	0.0391563	0.170169	0.00686953	-0.129319	0.331247	0.324277	-0.0463246	-0.398644	-0.0763436	-0.217634	0.145821	0.19383	-0.563374	-0.00968972	-0.0674064
Ssa#NM_001140724.1	HIU hydrolase (urah)	-0.0594593	-0.183872	-0.0331658	-0.006833	0.013278	-0.0995905	-0.0581706	-0.118841	-0.00227414	0.00769488	0.233792	0.232426	-0.0834731	0.23844	-0.117112	0.0371635
Ssa#NM_001140726.2	Cellular retinoic acid-binding protein 1 (rabp1)	-0.0105015	-0.0160106	0.0700114	0.0107905	0.0203667	0.0982434		-0.0141794		-0.0300862		-0.011414	-0.0486729	0.019283	-0.0601999	-0.0276302
Ssa#NM_001140727.2	Thioredoxin-like protein 4B (txn4b)	-0.0356345	0.0409362	-0.071089	0.160723	0.0777807	0.0170044	0.187344	-0.00907274	-0.138926	-0.13366	-0.0347817	0.106073	-0.0228687	-0.0525413	-0.0533122	-0.037973
Ssa#NM_001140729.1	Uridine-cytidine kinase 2 (uck2)	0.0681004	-0.064122	-0.00146582	0.0461042	-0.00383667	-0.0493768	-0.0775177	0.0222686	-0.0422332	0.00553106	0.0884148	-0.0292982	-0.0369645	0.104661	-0.0794542	0.0491883
Ssa#NM_001140730.1	O-6-methylguanine-DNA methyltransferase (mgmt)	0.0218642	0.0938222		0.00873384	0.0935982	-0.037702		-0.109761		-0.0872364	-0.104954	0.0177633		0.0974632	0.00416314	0.00224554
Ssa#NM_001140731.1	atad4-B (atd4b)	-0.480863	0.05099	-0.483189	-0.440818	-0.14308		-0.371415	-0.354019	0.334171	-0.179074	1.02479	0.514193	0.373808	-0.27298	-0.281525	0.709011
Ssa#NM_001140732.1	Exosome complex exonuclease RRP4 (exos2)	-0.0444394	-0.0512817	-0.0845889	-0.016005	-0.09487	0.261805	0.139984	-0.0341902	0.0552201	0.0899634	-0.0364964	0.0597187	0.0110281	-0.0521326	-0.120343	-0.0833723
Ssa#NM_001140733.1	arginine/serine-rich coiled-coil 1 (rsrc1)	-0.0549318	0.0384992	0.0215543	-0.204999	0.0325467	0.0902632	0.216007	-0.0356518	-0.132177	-0.0880812	-0.023497	0.132631	0.0350126	-0.0799929	-0.149529	0.202345
Ssa#NM_001140734.2	Thymosin beta-12 (tyb12)	0.146338	0.64445	0.324388	-0.163428	-0.569523	-0.0197609	0.387059	-0.132259	-0.277229	0.423193	0.112736	0.140198	0.516545	-1.64594	-0.037994	0.15123
Ssa#NM_001140737.1	Bridging integrator 2 (bin2)	-0.392305	0.340275	-0.254439	-0.0271913	0.127904	0.045894	0.297601	0.288816	-0.00843369	0.0757756	-0.221156	0.153353	-0.105207	-0.424022	-0.136529	0.239669
Ssa#NM_001140738.1	Pleckstrin homology domain-containing family F member 1 (pkhf1)	0.193749	0.562508	-0.418435	0.137899	-0.151762	0.875452	-0.293656	0.117995	-0.252028	0.0219495	-0.612132	-0.086432	0.618715	-0.773011	-0.0367011	0.0958892
Ssa#NM_001140740.1	Arylacetamide deacetylase (aaad)	0.00628159	-0.0319856		-0.0127222	0.0688919	0.0127565		-0.0593894		-0.0139116	-0.0573734	0.0427101	0.0251895	0.00645279	-0.038875	0.0519749
Ssa#NM_001140741.1	Rhamnose-binding lectin (sal)		0.0668594	-0.045706	-0.0225204	0.00655494		0.00181354	0.0717884		-0.0250718	0.00979414	-0.0317862		0.00682384	-0.0640544	0.0255043
Ssa#NM_001140746.1	FAM44B (fa44b)	0.0215149	0.0648525	-0.261738	-0.0425575	-0.0384778	0.0750869	0.12909	0.0393289	0.0759861	-0.0654357	-0.0120548	-0.00485301	0.0798609	-0.097014	-0.0514449	0.0878556
Ssa#NM_001140747.1	Tumor necrosis factor, alpha-induced protein 8-like protein 2 (tp8l2)	0.0760845	0.063696	0.000634477	-0.0841877	-0.128567	0.128378	0.210207	-0.0759056		-0.0715588	-0.0940696	-0.0296197	0.0443546	-0.0649169	0.00621663	0.0192532
Ssa#NM_001140748.1	Leukotriene B4 receptor 1 (lt4r1)	0.0187632	0.31957	-0.318038	0.0970559	0.218435	-0.309314	0.119575	0.13087	0.122752	-0.00311963	-0.277065	0.0108063		-0.0528234	-0.158347	0.0808809
Ssa#NM_001140749.1	tRNA pseudouridine synthase A (trua)	-0.0357164	0.111983	-0.0672525	-0.149357	-0.269659	0.232069	0.377676	-0.0699055	-0.132433	-0.100801	0.0270437	0.089662	0.191294	-0.159724	-0.0233694	-0.0215122
Ssa#NM_001140750.1	survival of motor neuron protein interacting protein 1 (sip1)	-0.015079	0.056083	0.0311833	-0.088231	-0.0592218	-0.0402995	0.0535667	0.161113		-0.0413287	-0.000358747	-0.0121846		0.0742349	-0.00312484	-0.116353
Ssa#NM_001140751.1	RAB, member RAS oncogene family-like 5 (rabl5)	0.0796303	0.039043	0.0155078	0.0335815	-0.154188		0.0886168	0.0470566	-0.0525512	-0.057329	-0.0204744	-0.0207751	0.00930759	-0.0121419	-0.0664927	0.0712084
Ssa#NM_001140752.1	Yip1 domain family, member 5 (yipf5)	-0.68514	-1.22059	-0.335282	-1.4434	-0.224246	-0.11777	-1.15618	0.50363	1.61163	-0.486026	-0.446498	0.157478	0.543895	2.33458	0.47166	0.492243
Ssa#NM_001140753.1	SH2 domain-containing protein 1A (sh21a)	0.0244914	0.00395114	-0.147481	-0.249387	-0.183845	-0.0308155	0.0578361	0.0465364	-0.0647761	0.160857	-0.10492	0.0445983	-0.0150131	-0.184732	0.169544	0.473158
Ssa#NM_001140754.1	phosphatase 1 regulatory subunit 3D (ppr3d)	-0.119522	0.0856978	0.0148562	-0.061305	-0.105382	-0.0545193	-0.00850976	-0.0900147		-0.00586369	0.211212	0.040418		0.126354	0.0271529	-0.0605755
Ssa#NM_001140755.1	glutathione S-transferase alpha 3 (gsta3)	-0.216357	-0.0354604	0.032866	0.0295156	0.212367	0.0475878	-0.287614	0.302291	0.0649705	-0.00781299	-0.0468712	0.150151	0.0751255	-0.383704	-0.138002	0.200951
Ssa#NM_001140756.1	60S ribosomal protein L7a (rl7a)	0.128346	0.140373	-0.249594	0.176592	-0.185205	0.400954	0.323643	-0.174191	-0.532682	0.319523	0.21956	0.355051	0.322179	-1.44925	-0.0226977	0.227395
Ssa#NM_001140757.1	Fatty acid-binding protein, liver-type (fabpl)	-0.306222	-0.452113	-0.564736	-0.373428	-0.389562	-0.391272	-0.532606	-0.558394	0.129997	-0.308887	1.49338	0.2053	1.90145	-0.370924	-0.0279471	0.545961
Ssa#NM_001140760.2	cleavage and polyadenylation factor subunit, homolog (S. cerevisiae) (pcf11)	0.0218521	-0.0312532	-0.00776895	-0.0446845	0.164558		-0.000999154	0.0102023	-0.000736654	-0.00320965	-0.0840797	-0.0344305		-0.0630946	0.0360413	0.0376029
Ssa#NM_001140761.1	Homeobox protein Nkx-2.2a (nx22a)	0.067694	0.0453121	-0.0769829	-0.0464092	-0.00794661	-0.00885831	-0.0901792	-0.0661061		-0.00493441	-0.0858044	0.19195		0.0886933	-0.0914287	0.0850003
Ssa#NM_001140762.1	Extracellular superoxide dismutase (sode)	0.00458742	-0.174149	0.105303	0.0368117	-0.0250128	-0.0372917	0.144959	0.16282	0.00896127	0.144768	0.0622126	0.0640125	-0.292225	-0.140736	-0.225166	0.160143
Ssa#NM_001140763.1	Heterogeneous nuclear ribonucleoprotein A1 (roa1)	0.174567	0.454246	-0.254075	-0.36363	-0.606925	0.891118	0.652674	-0.122161	-0.247248	-0.166124	0.381343	0.286341	0.345475	-1.53913	-0.153858	0.267381
Ssa#NM_001140764.1	COX assembly mitochondrial protein homolog (LOC106592831)	-0.0075098	0.410338	-0.0358365	-0.0980794	-0.107608	-0.0649949	0.225371	0.25836	-0.166054	0.149734	0.419681	-0.392171	0.119091	-1.04717	0.0301639	0.306688
Ssa#NM_001140765.1	sprouty (Drosophila) homolog 4 (spry4)	0.00179215	-0.155774	0.012575	-0.00206979	0.194045	0.057089	-0.126983	0.131862	-0.0344904	-0.0892894	-0.0525011	0.0915601	-0.124834	-0.0679153	-0.013428	0.178363
Ssa#NM_001140768.1	SEC13 homolog (S. cerevisiae) (sec13)	-0.128337	0.22697	-0.147772	0.0536529	0.0492347	0.165955	0.421233	0.14557	-0.0854107	-0.28371	0.108785	0.30626	-0.245744	-0.680712	0.0115833	0.0824456
Ssa#NM_001140769.1	replication factor C (activator 1) 4 (rfc4)	0.105947	-0.0338841	-0.0557378	-0.136656	-0.259985	0.420536	0.155113	-0.217737	-0.168305	-0.147917	0.132181	0.329813	0.204924	-0.245587	-0.0742962	-0.00841099
Ssa#NM_001140770.1	transmembrane and coiled-coil domains 1 (tmco1)	0.151664	0.338142	0.252625	0.393254	0.202827	-0.323277	-0.0204253	0.40713	-0.282916	0.307152	-0.156918	-0.38949	-0.390967	-0.429794	0.122257	-0.181266
Ssa#NM_001140771.1	Coiled-coil domain-containing protein 124 (cc124)	-0.0722856	0.0387388	-0.114215	-0.0155891	-0.0763233	0.142936	0.0895929	-0.0119911	0.0223357	-0.00672308	0.0699382	-0.0197549	0.167073	-0.163334	-0.122042	0.0716426
Ssa#NM_001140774.1	Potassium channel subfamily K member 15 (kcnkf)	0.193935	0.0138648	0.211205	-0.14098	0.0560134	0.0797627	0.0357205	0.274067	0.0279549	-0.107788	-0.275518	-0.0408466	0.331704	-0.357603	-0.150661	-0.15083
Ssa#NM_001140775.1	Leukocyte antigen CD37 (cd37)	0.0502158	-0.0508307	-0.088161	-0.15891	-0.0346202		-0.10649	-0.0513377	-0.0432016	0.393903	-0.234079	-0.167009		0.0472383	0.197591	0.245689
Ssa#NM_001140777.1	Ral guanine nucleotide dissociation stimulator (gnds)	0.28589	0.402409	1.396	0.830166	0.523301	-1.0234	-0.127544	1.67736	-0.145934	-0.116958	-0.263868	-0.941004	-0.931994	-0.743082	-0.299825	-0.521504
Ssa#NM_001140778.1	Sperm flagellar protein 1 (spef1)	-0.174719	0.0370681	-0.0820707	-0.118972	-0.115866	0.043968	-0.113271	0.0818211	-0.00471231	-0.164685	0.222423	0.100204	0.156579	0.017401	-0.127569	0.242403
Ssa#NM_001140779.1	Cathepsin M (catm)	-0.0448353	0.0765718	-0.317116	0.152914	0.0658503		-0.255677	-0.158453	-0.0808456	-0.083425	0.479027	0.0934333	-0.0314216	0.0129296	-0.00674903	0.0977985
Ssa#NM_001140782.1	40S ribosomal protein S14 (rs14)	-0.158545	0.630616	0.337985	0.250903	-0.418799	0.570764	0.649278	0.0890724	-0.897822	0.377762	0.310917	0.00216508	-0.282775	-1.37656	-0.0941713	0.00920438
Ssa#NM_001140784.1	complement component 1, q subcomponent-like 2 (c1ql2)	0.712543	1.11093	0.933031	1.93054	1.49186	0.111259	0.274919	1.0578	0.385826	0.195409	-1.79342	-1.78094	-1.47568	-1.98398	-0.116662	-1.05345
Ssa#NM_001140785.2	Survival of motor neuron-related-splicing factor 30 (spf30)	0.0114951	-0.0414637	-0.0104617	0.229258	0.0682566	0.0571361	0.112426	0.0677646	-0.100602	-0.0771496	0.136699	0.0942476	0.00922905	-0.264934	-0.112366	-0.179532
Ssa#NM_001140788.1	proteasome (prosome, macropain) assembly chaperone 3 (psmg3)	0.0817384	-0.00827804	0.174248	-0.198236	-0.244074	0.182141	0.00202906	-0.159096	-0.0127059	-0.115549	0.13515	0.130747	0.0894896	-0.00154964	-0.15403	0.0979715
Ssa#NM_001140792.1	H/ACA ribonucleoprotein complex subunit 2-like protein (nola2)	0.179917	0.129176	-0.484134	-0.00884785	-0.382723	0.825862	0.650559	0.0349573	-0.0258691	-0.335562	0.0889267	0.60776	-0.199669	-0.773343	-0.189097	-0.117909
Ssa#NM_001140793.1	Coiled-coil domain-containing protein 93 (ccd93)	-0.198606	0.0424086	-0.0216468	0.160009	0.0344236	-0.0575894	0.0570493	0.0910534	-0.0339369	0.0803753	-0.0166229	0.0686649		-0.0855215	-0.12025	0.000188971
Ssa#NM_001140794.1	NFU1 iron-sulfur cluster scaffold homolog (S. cerevisiae) (nfu1)	0.00568387	0.0706169	0.0462215	0.0655857	-0.0643847	-0.0267678	0.11327	-0.152906		0.0255307	0.0577122	-0.00312163		-0.0662614	-0.0368823	-0.0342977
Ssa#NM_001140795.1	2-aminoethanethiol dioxygenase (aedo)	0.0277278	-0.00882944	0.0816638	-0.0185216	-0.12449	0.0508391	-0.0143272	-0.0120219	0.102676	-0.113905	-0.0244447	0.0365486	0.0657853	-0.0918667	-0.0266459	0.0698121
Ssa#NM_001140797.1	NipSnap homolog 2 (nips2)	0.0972521	0.0522056	0.123571	-0.240085	-0.115822	0.436768	0.103283	-0.119496	-0.0675883	-0.172722	-0.00914438	0.10585	0.213179	-0.376733	-0.0600549	0.0295396
Ssa#NM_001140798.1	fucosyltransferase 9 (fut9)	0.232836	-0.156868	-0.0655949	-0.0934035	-0.0117472	-0.0233682	-0.201218	-0.0635131	0.126434	0.0582823	0.0306092	0.135636	0.0311675	0.0457769	0.0158298	-0.0608572
Ssa#NM_001140799.1	Coiled-coil-helix-coiled-coil-helix domain-containing protein 1 (chch1)	0.169943	-0.00880184	-0.366644	0.11991	-0.0609988	0.186034	0.18351	0.00741917	0.145792	-0.0926717	0.0959033	0.211585	-0.10385	-0.341154	-0.249429	0.10345
Ssa#NM_001140800.1	RING finger protein 133 (rn133)	-0.0240243	-0.108554		0.0811233	-0.0521201		0.0460559	-0.0465337	0.0846593	0.0438359	0.0233713	-0.0366138	0.137741	-0.119864	-0.0256689	-0.0034085
Ssa#NM_001140802.1	NADH dehydrogenase 1 subunit C2 (nduc2)	-0.0857759	0.0400424	-0.192802	-0.0996877	-0.476821	-0.190644	0.344831	0.173675	0.010806	-0.140487	0.528976	0.458914	0.219496	-0.722854	-0.20652	0.338857
Ssa#NM_001140803.1	phosphatidylinositol glycan anchor biosynthesis, class X (pigx)	0.179499	0.0655603	0.00283344	0.0224199	0.054387	0.0777683	-0.128075	0.0666666	-0.0143499	0.0441175	-0.211754	-0.0820858	-0.0465226	-0.0631689	-0.0486164	0.0813213
Ssa#NM_001140805.1	SNF8, ESCRT-II complex subunit, homolog (S. cerevisiae) (snf8)	0.042229	0.0396558	0.02488	-0.0638844	-0.0692797	0.189951	-0.152534	0.107388	0.109146	-0.0813416	-0.11405	0.0354981	0.200629	-0.295765	-0.129846	0.157324
Ssa#NM_001140806.2	RING finger protein 170 (rn170)	-0.0502479	0.177834	0.14603	0.0620954	-0.00787871	-0.226303	0.0501582	0.330082	-0.123156	0.0842821	-0.100737	-0.027376	-0.10453	-0.196809	0.0561828	-0.0696276
Ssa#NM_001140807.1	Zinc-binding alcohol dehydrogenase domain-containing protein 1 (zadh1)	-0.0122182	-0.0377043	-0.00127865	-0.129267	0.0503781	-0.171528	-0.117817	0.061915	0.0999435	0.177677	-0.151298	0.0797714	0.150321	-0.154398	0.133981	0.021524
Ssa#NM_001140808.1	ovarian tumor suppressor candidate 2 (ovca2)	0.105022	0.0409285	-0.0946984	0.0536295	-0.148781	0.053916	0.232808	-0.00780081		0.0788952	-0.018103	-0.106752	-0.0713776	-0.15789	0.0414954	-0.00129117
Ssa#NM_001140809.2	Type-2 ice-structuring protein (isp2)	0.107785	0.0678012		0.0165516	-0.0732258	-0.0468069	-0.0710466	0.030043		0.0651493	-0.0638087	0.0871979	-0.0375668	0.026042	-0.0149281	-0.0931871
Ssa#NM_001140814.1	Pro-neuregulin-4, membrane-bound isoform (nrg4)	0.023193	-0.0137935	0.146702	-0.0240866	-0.134187	0.0993083	0.0814288	-0.0133478	0.0214578	-0.0675404	-0.0738932	-0.0933049	0.00504503	0.0554563	0.0613924	-0.0738308
Ssa#NM_001140815.1	Neural cell adhesion molecule 1-A (nca11)	-0.0485792	-0.0186829	-0.0774338	-0.0746246	-0.0460337	0.0205658	0.0665358	-0.000688175	0.0326727	0.127792	0.0122994	-0.0661167		0.00561911	0.102601	-0.035927
Ssa#NM_001140816.1	ribosome production factor 1 homolog (S. cerevisiae) (rpf1)	-0.281614	0.027244	-0.38831	0.0504694	-0.144212	0.546514	0.505734	0.142139	-0.0488328	-0.00124371	0.033562	0.472607	-0.367622	-0.680385	-0.171816	0.305764
Ssa#NM_001140817.2	COP9 signalosome complex subunit 7a (csn7a)	-0.0904049	-0.0267959	0.20092	-0.0511515	0.00957237	-0.217909	0.158442	0.14033	-0.231525	0.0240454	0.0183479	0.273901	-0.112234	-0.255872	-0.00371793	0.164049
Ssa#NM_001140819.2	Coronin-1A (cor1a)	1.0826	1.05528	-0.872833	-1.10506	-0.450998	1.28641	0.277861	-1.04926	-1.09742	0.0188926	0.329117	1.07349	0.495509	-1.73679	0.256704	0.436524
Ssa#NM_001140823.2	peroxiredoxin 1 (prdx1)	-0.149216	-0.774328	0.104801	0.512244	0.46008	-0.170443	-0.236401	0.8067	0.364473	0.375314	-0.382839	0.218628	-0.0355466	-1.59207	0.412042	0.0865613
Ssa#NM_001140824.1	methyltransferase NSUN6 (nsun6)	-0.106498	-0.0244095	0.0431944	-0.0785397	-0.0414703	0.383127	0.08551	-0.0478473	-0.0600153	0.0257927	-0.190946	0.0475279	-0.0506637	0.025918	-0.0111106	0.000430513
Ssa#NM_001140826.1	DNA-directed RNA polymerases I and III subunit RPAC1 (rpac1)	-0.0229808	-0.0574787	-0.272286	-0.173187	-0.161065	0.224861	-0.0355518	0.0901392	0.0475612	0.0476513	-0.280057	0.22913	0.103871	0.168011	-0.0489668	0.140347
Ssa#NM_001140828.1	distal-less homeobox gene 3b (dlx3b)	0.0334875	-0.0451429	-0.0366116	0.0154474	-0.157737		0.0599734	-0.0923072		0.241	0.0743338	-0.0226963		-0.0435162	-0.0117514	-0.0144787
Ssa#NM_001140830.1	CL065 protein (cl065)	-0.0340772	-0.00369939	0.145511	-0.0590145	-0.0506508	0.183436	0.0334526	-0.0475334	-0.00948259	-0.0595325	0.1604	-0.0855668	-0.0463545	-0.0833889	-0.0226364	-0.0208634
Ssa#NM_001140831.1	Growth arrest and DNA-damage-inducible proteins-interacting protein 1 (g45ip)	-0.26862	-0.00941767	-0.250596	0.00332854	-0.0386153	0.0587832	0.29736	0.172574	0.0301776	-0.316114	0.302246	0.339092	-0.374808	-0.0110068	-0.243693	0.309314
Ssa#NM_001140832.2	Exosome complex exonuclease RRP41 (exos4)	-0.53296	-0.331242	-0.653603	-0.118894	-0.651538	1.24933	0.787285	0.199144	0.104465	-0.338226	0.629537	0.434642	0.604281	-0.931528	-0.431953	-0.018744
Ssa#NM_001140833.1	Galectin-3 (leg3)	-0.221529	0.791952	0.120644	0.3169	-0.149415	0.643952	-0.263573	0.243465	0.116338	-0.235222	-0.42695	0.0755136	-0.30949	-0.804285	-0.21941	0.321109
Ssa#NM_001140834.1	distal-less homeobox gene 4b (dlx4b)	-0.0650779	0.0287351	-0.0379494	0.0180078	0.00619973	0.0361836	-0.0447571	0.0132513	-0.0190057	0.058739		-0.0241318		0.00996643	0.0109572	0.00888143
Ssa#NM_001140836.1	Transmembrane protein 189 (tm189)	0.118063	0.0954764	-0.122077	0.265668	0.162131	0.182121	0.0823694	0.10698	0.102486	0.0211309	-0.0853603	-0.171082	-0.100337	-0.176624	-0.259743	-0.221207
Ssa#NM_001140837.1	Natterin-like protein (nattl)	1.20593	0.879232	-2.68303	-2.0049	-1.42977	2.01635	1.48706	-1.89188	-0.51194	-1.07746	1.47269	1.84481	1.93913	-2.2235	-0.133127	1.11041
Ssa#NM_001140838.1	Zinc finger SWIM domain-containing protein 7 (zswm7)	-0.0223417	0.0518609	0.0673563	0.0399224	-0.0430217	0.0946043	-0.0836995	-0.0856913	0.0514404	-0.0461992	-0.0605321	0.0148077	0.215899	-0.145663	0.0392335	-0.0879763
Ssa#NM_001140839.1	branched chain aminotransferase 1, cytosolic (bcat1)	-0.0145544	0.0389842	-0.0801546	-0.06671	-0.0463572	-0.00601759	0.182199	-0.0569687	0.0648738	0.00169771	0.144701	-0.065752	0.0125574	-0.0473785	-0.0312276	-0.0298924
Ssa#NM_001140842.1	partner of NOB1 homolog (S. cerevisiae) (pno1)	0.352152	0.187516	-0.127871	-0.0610177	-0.233531	0.613946	0.428013	-0.0821487	-0.183978	-0.0669301	-0.0278633	-0.0494507	-0.0218199	-0.766848	-0.129303	0.169133
Ssa#NM_001140843.1	40S ribosomal protein S20 (rs20)	0.0825481	0.30615	0.424438	0.15081	-0.553791	0.217524	0.638262	-0.135698	-0.653782	0.370903	0.286071	-0.0476617	-0.0552295	-0.98904	-0.0381058	-0.00339861
Ssa#NM_001140844.1	Annexin A2-A (anx2a)	-0.264767	0.275606	0.390399	0.205609	-0.0731639	-0.00533934	0.0801849	0.123777	0.118999	-0.206279	0.255253	-0.337197	-0.540486	-0.0627586	-0.0883952	0.128559
Ssa#NM_001140845.1	cell division cycle 26 homolog (cdc26)	-0.0312436	-0.0186577	0.119517	-0.0945101	-0.0387439	0.0224945	0.128824	-0.120426	-0.0766243	-0.0657018	0.0328304	0.121617	0.0295499	-0.0972801	0.000766065	0.0875895
Ssa#NM_001140848.1	Quinone oxidoreductase (qor)	-0.0281367	-0.0400636	-0.255589	0.0222708	-0.06388	0.185053	-0.137121	-0.141755	0.0428195	-0.126622	0.0580116	0.294034	0.238377	-0.184309	0.167569	-0.0306596
Ssa#NM_001140849.1	Hepcidin-1 (hepc1)	-0.182321	0.540717	1.79233	0.862184	0.466308	1.27129	0.207392	1.90514	-0.490895	-0.578813	-0.875958	-1.01381	-1.16777	-0.638542	-1.11158	-0.985678
Ssa#NM_001140850.1	asparagine-linked glycosylation 3 homolog (S. cerevisiae, alpha-1,3-mannosyltransferase) (alg3)	-0.0647243	0.00695922		-0.00731098	0.0257389	0.0367503	-0.0433015	-0.0637053	-0.0635937	0.19223	-0.0238857	0.133405		-0.0587075	-0.0360042	-0.0338497
Ssa#NM_001140851.1	Ribokinase (rbsk)	0.0293426	-0.035104	-0.0568543	0.0276713	0.0158574	0.0850256	0.0638603	-0.0921373	-0.0588969	-0.120753	-0.0572004	0.0491347	0.334083	-0.332759	0.121552	0.0271789
Ssa#NM_001140852.1	Delta-aminolevulinic acid dehydratase (hem2)	-0.0368041	-0.139183	-0.155295	0.0131815	0.00215987	-0.129105	0.00270508	-0.00895949	-0.0734604	0.0416223	-0.034079	0.341716	0.0815113	-0.125305	0.160214	0.0590838
Ssa#NM_001140854.1	dehydrogenase/reductase (SDR family) member 1 (dhrs1)	-0.0606909	0.107939	-0.152711	-0.0285025	0.00387235	0.0443669	-0.185599	-0.105082	0.0412318	0.018105	0.362635	0.0929496	-0.213755	-0.344752	0.0902133	0.329778
Ssa#NM_001140855.1	Growth-regulated alpha protein (groa)	0.254408	0.077054	0.16664	0.201802	0.204083	0.0671275	-0.15447	0.0320273	0.177804	-0.0202874	-0.219759	-0.161291	-0.114796	-0.275331	-0.00338946	-0.231627
Ssa#NM_001140856.1	KTI12 homolog, chromatin associated (S. cerevisiae) (kti12)	-0.171454	-0.032532	-0.290806	-0.124483	0.12176	0.246443	0.0679009	-0.138156	0.0568223	-0.040473	0.107581	0.084038	0.00301088	-0.0775548	-0.0242877	0.212191
Ssa#NM_001140857.1	AN1-type zinc finger protein 6 (zfan6)	-0.12679	0.0834472	-0.085998	0.52336	0.234645	-0.0697276	-0.0504061	0.342747	0.186386	0.308235	-0.402754	-0.370354	-0.05586	-0.461056	0.0450353	-0.100912
Ssa#NM_001140860.1	CCR4-NOT transcription complex, subunit 6 (cnot6)	-0.413868	0.00226627	0.312611	0.138531	0.0509241	-0.571171	0.214829	-0.0201543	-0.082848	0.484557	0.036863	-0.269861	-0.147159	0.487332	0.0790701	-0.301923
Ssa#NM_001140861.2	Secretory carrier-associated membrane protein 4 (scam4)	-0.110706	-0.0856462	0.538628	0.0663588	0.299958	-0.061818	-0.0626251	0.0957669	0.0525928	-0.0528661	-0.328162	-0.134117	-0.232199	0.118178	-0.0606466	-0.0426962
Ssa#NM_001140862.1	Cholesterol 25-hydroxylase-like protein A (c25ha)	0.169272	0.536311	0.139584	0.316789	0.448205	0.0979148	0.463653	0.15646	0.139069	0.013265	-0.675473	-0.400498	-0.734456	-0.240051	-0.275308	-0.154743
Ssa#NM_001140863.1	kaptin (actin binding protein) (kptn)	0.0884037	-0.046823	-0.148418	0.169322	0.00869473	-0.00248888	0.010397	-0.19859	0.198236	0.131527	0.0526759	-0.0263	0.00379068	-0.0267429	-0.132267	-0.0814193
Ssa#NM_001140866.1	7,8-dihydro-8-oxoguanine triphosphatase (8odp)	-6.67025e-05	0.0630598	-0.215115	-0.116657	0.0618365	0.159742	0.255026	0.12795	0.0144454	-0.0326461	-0.135967	0.153291	-0.131302	-0.141804	-0.188732	0.126938
Ssa#NM_001140867.1	Ependymin-2 (epd2)	-0.0167119	-0.00137762		0.0291435	-0.105317			0.0798195		0.0267135	0.0139177	-0.0853507	-0.0196316	0.0554445	0.0352385	-0.0118881
Ssa#NM_001140869.1	Spi-C transcription factor (Spi-1/PU.1 related) (spic)	-0.0176214	-0.109011	0.032244	0.104514	-0.0838271	0.011389	0.104753	-0.00260573	-0.0742905	-0.0862889	0.0462457	-0.0060209	0.0273287	0.142489	-0.0447811	-0.0445173
Ssa#NM_001140870.1	peptidylprolyl isomerase B (cyclophilin B) (ppib)	0.233746	0.620085	-0.00806492	-0.245363	-0.395992	0.512072	0.372919	0.0725795	-0.0731246	0.0188277	0.00656658	0.617659	0.426547	-2.52408	0.00261108	0.363006
Ssa#NM_001140872.1	p8 MTCP-1 (mtcpa)	0.007124	0.0309761		-0.0239927	0.0121062		0.0215648	0.0702312	0.0304783	-0.0679744	-0.0495418	-0.0915192	0.0368015	-3.89857e-06	0.0602406	-0.0364907
Ssa#NM_001140873.1	LETM1 domain-containing protein 1 (ltmd1)	-0.0226141	-0.062012	-0.0156274	0.0113169	-0.0108818	-0.133515	-0.0516409	0.188665	-0.228345	0.309667	-0.263453	0.136572		0.119266	0.0718885	-0.0492836
Ssa#NM_001140875.1	Ubiquitin-conjugating enzyme E2 variant 1 (ub2v1)	-0.613281	0.391391	0.217452	0.191095	-0.249047	-0.159776	0.0165834	-0.180943	-0.0482462	0.0131006	0.298311	-0.103235	0.384717	-0.37732	-0.118738	0.337938
Ssa#NM_001140878.1	Dual specificity protein phosphatase 12 (dus12)	-0.0870221	0.0183101	-0.000837461	-0.0336601	-0.132126	-0.0298742	0.119693	-0.031149	-0.0195266	0.0968659	0.00334491	0.0841154		0.000647749	0.0603384	-0.0491193
Ssa#NM_001140879.1	Carboxypeptidase A2 (cbpa2)	-0.56158	-0.67029	-0.4754	4.8064	2.836	-0.71506	-0.7336	-0.59336	-0.58035	-0.61076	-0.65274	-0.46353	-0.73886	0.25827	-0.46127	-0.64387
Ssa#NM_001140880.2	Cellular retinoic acid-binding protein (rabp)	0.023687	-0.0139695	0.0468085	-0.0727229	-0.160614	-0.0240996	0.0693466	-0.101395	0.0403218	-0.025509	0.0156196	0.125937	-0.0102054	0.0128397	0.012687	0.0612682
Ssa#NM_001140882.1	26S protease regulatory subunit S10B (prs10)	0.0508461	0.233526	0.0238819	-0.182755	-0.126971	0.485268	0.279783	0.175468	-0.0238118	-0.28182	0.154754	0.222686	0.0193892	-0.86578	-0.356965	0.192502
Ssa#NM_001140883.1	mediator complex subunit 20 (med20)	-0.205612	-0.220158	-0.500865	-0.397145	-0.255601	-0.0205932	-0.186457	-0.278656	3.86593	-0.377368	-0.161037	-0.0589722	-0.126406	-0.511285	-0.354309	-0.211468
Ssa#NM_001140884.1	BRCA1/BRCA2-containing complex subunit 3 (brcc3)	-0.217864	0.0721358	-0.117558	0.0962108	0.0275444	0.153791	0.0379226	0.0728781	0.065382	-0.0458064	-0.0364969	0.0619951	0.00803386	-0.310618	0.0859827	0.0464667
Ssa#NM_001140885.1	Nuclear receptor 2C2-associated protein (nr2ca)	-0.0881843	0.0152726	-0.0755402	-0.0886353	-0.0720189	0.0718389	-0.033687	0.107999	0.201107	0.0391307	-0.189124	0.0202603	0.13743	0.000257752	0.00261485	-0.0487199
Ssa#NM_001140886.1	Carboxypeptidase A1 (cbpa1)	-0.809333	-0.724923	-0.691863	5.60913	3.86491	-0.861833	-0.903823	-0.840563	-0.438153	-0.452013	-0.747983	-0.517953	-0.754433	-0.357233	-0.532863	-0.841063
Ssa#NM_001140889.2	glutathione peroxidase 7 (gpx7)	-0.0582008	-0.0873203		-0.00657598	0.0618788	0.040208	-0.0380873	0.0259732		0.0728258	0.0609008	-0.0158418		-0.101015	0.0444878	0.000766619
Ssa#NM_001140890.1	CMRF35-like molecule 8 (clm8)	-0.051394	0.0518647	0.0435994	0.0525861	-0.0310247	0.0684728	-0.0951099	-0.0404229		-0.146097	-0.138427	0.111472	-0.0201528	0.16627	-0.0134836	0.0418485
Ssa#NM_001140894.1	Peptide methionine sulfoxide reductase (msra)	-0.700939	-0.974749	-0.996169	-1.45529	-0.0151991	-0.122818	-1.35445	0.327079	1.473	-0.616253	-0.399999	0.634126	0.595549	2.12327	0.533884	0.948956
Ssa#NM_001140895.2	Trypsin (tryp)		-0.453592		6.75667	5.20568	-1.60458	-1.562	-1.35372	-0.754092	-0.947802	-1.39242	-0.820202		-0.909342	-1.00546	-1.15912
Ssa#NM_001140896.1	40S ribosomal protein S8 (rs8)	0.35924	0.307903	0.452732	0.18555	-0.43297	0.552124	0.415733	-0.0874702	-0.625272	0.0995559	0.302669	-0.0356522	0.192882	-1.71384	-0.0421286	0.0689416
Ssa#NM_001140898.1	Sclerostin domain-containing protein 1 (sosd1)	0.068699	0.247416	-0.0445666	0.124793	0.0464479	-0.0697915	-0.0729992	0.0337306		-0.0716182	-0.0784388	-0.0316905	-0.0559346	-0.0205148	0.0569177	-0.132451
Ssa#NM_001140899.1	2,4-dienoyl CoA reductase 2, peroxisomal (decr2)	-0.0224027	-0.017708	-0.184483	-0.127596	-0.120664	-0.054815	0.0213528	0.0734312	-0.0915278	0.0508821	0.0558337	0.0330765	0.252884	-0.216344	0.0714705	0.276608
Ssa#NM_001140900.1	Ubiquinone biosynthesis protein COQ7 homolog (coq7)		-0.0279246	0.0776776	0.105324	-0.0958215			-0.0331281		0.10639	0.0274942	-0.0701347		-0.0471866	0.0113972	-0.0540871
Ssa#NM_001140901.2	selenoprotein K (selk)	0.26992	0.19367	0.623167	0.246221	0.0796789	-0.540829	0.0469284	0.425601	-0.147154	0.0214728	-0.0312427	-0.372351	-0.182299	-0.399097	-0.17442	-0.0592655
Ssa#NM_001140902.1	ubiquitin-conjugating enzyme E2A (RAD6 homolog) (ube2a)	-0.0234197	-0.108147	0.0263037	0.0402113	-0.0422027	-0.00399725	0.135217	-0.0679336	0.000900485	-0.0902166	0.0402691	0.0167497	0.0582528	0.0235055	0.0815026	-0.0869944
Ssa#NM_001140909.1	Ependymin-1 (epd1)	-0.171779	-0.0560823	-0.0445522	-0.0656863	-0.0453335	0.0469078	-0.158132	-0.055945	-0.0017725	-0.161745	0.267865	0.230939	0.110877	-0.207175	0.0229199	0.288697
Ssa#NM_001140910.1	Homeobox protein Hox-B7a (hxb7a)	-0.0131197	-0.0859911	0.184091	-0.130624	-0.0219642	-0.174424	-0.189436	0.110857	0.0972876	-0.105855	0.236547	0.0108866	-0.15339	-0.082047	0.0214589	0.295724
Ssa#NM_001140911.1	Tetraspanin-16 (tsn16)	0.0834082	-0.0421019	-0.0251776	-0.0586938	0.175559	-0.0518052	-0.00595682	-0.0131885		-0.00349066	0.0752488	-0.0177938		-0.135279	0.07658	-0.0573088
Ssa#NM_001140912.1	Methyltransferase-like protein 5 (metl5)	0.0387339	0.021656	-0.154487	0.0903844	0.0209009	-0.111506	0.0327109	-0.0779401	-0.125261	0.12085	-0.0416359	0.121986	0.0523405	-0.102302	0.0253361	0.088236
[truncated: 39,644 more rows]

## Sheet: Table S2 DEG
QueryID	Name	1_A4_HK_HSS>2548.diff_corr	4_B7_HK_HSS>2558.diff_corr	2_A5_HK_HSS>2556.diff_corr	3_A2_HK_HSS>2557.diff_corr	8_A1_HK_HSS>2562.diff_corr	5_A7_HK_HSS>2559.diff_corr	6_B2_HK_HSS>2560.diff_corr	7_A6_HK_HSS>2561.diff_corr	9_B1 HK HSS>2563.diff_corr	10_A13_HK_Normal>2549.diff_corr	16_A14_HK_Normal>2555.diff_corr	13_A11_HK_Normal>2552.diff_corr	14_B13_HK_Normal>2553.diff_corr	12_A12_HK_Normal>2551.diff_corr	11_B14_HK_Normal>2550.diff_corr	15_B12_HK_Normal>2554.diff_corr
[truncated: 515 more rows]

[truncated: 1 more sheets: Table S3 Enrichment analysis]
